# Supplementary material for: COVID-19 pandemic and dental hygienists in Italy: a questionnaire survey
Source: BMC Health Serv Res. 2020 Oct 31;20:994. doi: 10.1186/s12913-020-05842-x (PMC7602333; doi:10.1186/s12913-020-05842-x)
Supplement: Supplementary file 2 — Additional file 2. [file 12913_2020_5842_MOESM2_ESM.xlsx]

## Sheet: Sheet1
1	2	1	0	0	0	0	0	0	0	0	0	0	0	0	0	0	0	0	0	0	0	0	1	1	0	1	1	1	0	0	0	0	0	1	0	1	0	0	0	0	0	0
2	2	1	0	0	0	0	0	0	0	0	0	0	0	0	0	0	0	0	0	0	0	0	1	0	0	1	1	1	0	0	0	0	0	1	0	1	0	0	0	0	0	0
3	2	1	0	0	0	0	0	0	0	0	0	0	0	0	0	0	0	0	0	0	0	0	1	0	0	1	1	99	99	99	99	99	99	99	99	99	99	0	0	0	0	0
4	3	1	0	0	0	0	0	0	0	0	0	0	0	0	0	0	0	0	0	0	0	0	1	0	0	1	0	1	0	0	0	0	0	1	0	1	0	0	0	0	0	0
5	1	0	0	0	0	0	0	0	0	0	0	0	0	0	0	0	0	0	0	0	0	0	1	0	0	0	1	1	0	0	0	0	0	1	0	0	0	0	1	0	5	1
6	2	1	0	0	0	0	0	0	0	0	0	0	0	0	0	0	0	0	0	0	0	0	1	0	0	0	1	1	0	0	0	0	0	0	0	1	0	0	0	0	0	0
7	3	0	0	0	0	0	0	0	0	0	0	0	0	0	0	1	0	0	0	0	0	0	0	1	0	1	1	1	0	0	1	0	0	1	0	1	0	0	0	0	0	0
8	3	1	0	0	0	0	0	0	0	0	0	0	0	0	0	1	0	1	0	0	0	0	1	0	0	1	1	1	0	0	0	0	0	1	0	1	0	0	0	0	0	0
9	3	0	0	0	0	0	0	0	0	0	0	0	0	0	0	1	0	1	0	0	0	0	0	1	0	0	1	1	0	0	0	0	0	1	0	1	0	0	0	0	0	0
10	1	0	0	0	0	0	0	0	0	0	0	0	0	0	0	1	0	1	0	0	0	0	0	0	0	1	1	1	0	0	0	0	0	0	0	1	0	0	0	0	0	0
11	3	0	0	0	0	0	0	0	0	0	0	0	0	0	0	1	0	1	0	0	0	0	0	0	0	0	1	1	0	0	0	0	0	1	0	1	1	0	0	0	0	0
12	2	1	0	0	0	0	0	0	0	0	0	0	0	0	0	1	0	1	0	0	0	1	0	1	1	1	1	1	0	0	0	0	0	1	0	1	0	0	0	0	0	0
13	1	1	0	0	0	0	0	0	0	0	0	0	0	0	0	1	0	0	1	0	0	0	1	0	0	1	1	0	0	0	0	0	1	0	0	1	0	0	0	0	0	0
14	2	0	0	1	0	0	0	0	0	0	0	0	0	0	0	0	0	0	0	0	0	0	0	0	0	0	0	1	0	1	0	0	0	1	0	1	0	0	0	0	0	0
15	1	0	0	1	0	0	0	0	0	0	0	0	0	0	0	0	0	0	0	0	0	0	0	0	0	0	0	1	0	0	0	0	0	1	0	1	0	0	0	0	0	0
16	3	0	0	1	0	0	0	0	0	0	0	0	0	0	0	0	0	0	0	0	0	0	0	0	0	0	0	1	0	1	0	0	1	1	0	1	0	0	0	0	0	0
17	1	1	0	1	0	1	1	0	0	0	0	0	1	1	1	1	0	1	0	0	0	0	1	0	0	1	1	1	0	0	0	1	1	1	0	1	0	0	0	0	0	0
18	3	1	0	1	0	1	1	0	0	0	0	1	1	0	1	0	0	1	0	0	0	0	1	0	1	0	1	1	1	1	0	0	0	1	1	0	1	0	0	0	0	0
19	3	0	0	1	0	1	1	0	0	0	0	1	0	1	1	0	0	1	0	0	0	0	1	0	0	1	0	1	1	1	0	1	0	1	0	1	0	0	0	0	0	0
20	1	0	0	1	0	1	1	0	0	0	0	1	0	1	1	1	0	0	0	0	0	0	0	1	0	0	0	1	0	0	0	0	0	1	0	0	0	0	0	0	0	0
21	1	1	0	1	0	1	1	0	0	0	0	1	0	1	1	0	0	0	0	0	0	0	1	0	1	0	1	1	0	1	0	0	0	0	0	1	0	0	0	0	0	0
22	3	0	0	1	0	1	1	0	0	0	1	1	0	1	1	0	0	0	0	0	0	0	1	0	0	1	1	1	0	0	0	0	0	1	0	1	0	1	1	1	5	1
23	3	1	0	1	0	1	1	0	0	0	1	1	0	1	1	1	1	1	0	0	0	0	1	0	0	1	1	1	0	1	0	0	1	1	0	1	0	1	0	1	3	1
24	3	1	0	1	0	1	1	0	0	0	1	1	1	0	0	1	1	1	0	0	0	0	1	0	0	1	1	1	0	1	0	0	1	1	0	1	0	0	0	0	0	0
25	1	1	0	1	0	1	1	0	0	0	1	1	0	1	1	1	0	1	0	0	0	0	1	0	0	1	1	1	0	0	0	0	0	1	0	1	0	0	0	0	0	0
26	1	1	0	1	0	1	1	0	0	0	1	1	1	1	0	0	0	0	1	0	0	0	1	0	0	0	1	0	1	0	0	0	1	1	0	1	0	0	0	0	0	0
27	1	0	0	1	0	1	1	0	0	0	1	1	0	0	1	1	0	0	0	0	0	1	0	0	1	0	1	0	1	1	0	0	1	1	0	1	0	0	0	0	0	0
28	2	1	0	1	0	1	1	0	0	0	1	1	0	1	1	1	0	0	1	0	0	0	1	1	0	0	1	1	0	0	0	0	0	1	0	0	0	0	0	0	0	0
29	1	1	0	1	0	1	1	0	0	0	1	1	1	1	1	1	0	1	0	0	0	0	1	0	0	1	1	1	1	1	0	0	1	1	0	1	1	0	0	0	0	0
30	1	0	0	1	0	1	1	0	0	0	1	1	0	1	1	0	0	1	0	0	0	0	1	1	0	0	1	1	0	0	0	0	0	1	0	1	0	0	0	0	0	0
31	2	1	0	1	0	1	1	0	0	0	1	0	0	1	1	0	0	1	0	0	0	0	1	0	0	0	1	1	0	1	0	0	1	0	0	1	0	0	0	1	1	1
32	2	1	0	1	0	1	1	0	0	0	1	0	0	1	1	1	0	0	1	0	0	0	1	0	0	1	1	1	0	1	0	0	1	1	0	1	0	0	0	0	0	0
33	2	0	0	1	0	1	1	0	0	0	1	1	0	0	1	0	0	1	0	0	0	0	0	0	0	0	0	1	0	0	0	0	0	1	0	1	0	0	0	0	0	0
34	1	0	0	1	0	1	1	0	0	0	1	0	0	1	1	0	0	0	0	0	0	0	1	0	0	1	1	1	0	0	0	0	0	1	0	1	0	0	0	0	0	0
35	3	1	0	1	0	1	1	0	0	0	1	0	0	1	1	0	0	1	0	0	0	0	1	1	0	0	1	1	0	1	0	0	0	1	0	1	0	0	0	0	0	0
36	2	0	0	1	0	1	1	0	0	0	1	0	0	1	1	0	0	0	0	0	1	0	1	0	0	1	1	0	1	0	0	0	0	1	0	1	1	0	0	0	0	0
37	2	1	0	1	0	1	1	0	0	0	1	0	0	0	0	0	1	0	0	0	0	0	1	1	0	0	1	1	0	0	0	0	1	1	0	1	0	0	0	0	0	0
38	3	0	0	1	0	1	1	0	1	0	0	0	0	1	1	1	0	1	0	0	0	1	1	0	0	1	1	1	0	0	0	0	0	0	0	0	0	0	0	0	0	0
39	3	1	0	1	0	1	1	0	1	1	1	0	1	1	1	1	0	1	0	0	0	0	1	1	0	1	1	0	1	1	1	0	0	1	0	1	0	0	0	0	0	0
40	2	0	0	1	0	1	1	0	0	0	0	0	0	1	0	0	0	1	0	0	0	0	1	0	0	1	1	1	0	0	0	0	0	1	0	1	0	0	0	0	0	0
41	2	0	0	1	0	1	1	0	0	0	0	0	0	0	0	0	0	0	1	0	0	0	0	0	0	1	0	1	0	0	0	0	0	0	0	0	0	0	0	0	0	0
42	1	0	0	1	0	1	1	1	0	0	0	0	0	0	0	1	0	0	0	0	0	0	1	0	1	0	1	1	1	0	0	0	0	1	0	1	0	0	0	0	0	0
43	3	1	0	1	0	1	1	1	0	0	0	1	0	0	0	0	0	0	0	0	0	0	0	0	0	0	1	1	0	0	0	0	0	1	0	1	0	0	1	0	1	1
44	1	1	0	1	0	1	1	1	0	0	0	1	0	0	1	0	0	1	0	0	0	0	0	0	0	1	1	1	0	0	0	0	0	1	0	1	0	0	0	0	0	0
45	3	1	0	1	0	1	1	1	0	0	0	1	0	1	1	0	0	1	0	0	0	0	1	0	0	1	1	1	0	0	0	0	0	1	0	1	0	0	0	0	0	0
46	2	1	0	1	0	1	1	1	0	0	0	1	0	0	1	0	0	1	0	0	0	0	1	1	0	0	1	1	0	1	0	0	1	1	0	1	0	0	0	0	0	0
47	2	1	0	1	0	1	1	1	0	0	0	1	0	0	1	0	0	0	0	0	0	0	1	1	0	0	1	0	1	1	0	0	0	1	0	1	0	0	0	0	0	0
48	3	1	0	1	0	1	1	1	0	0	0	1	0	0	1	1	0	1	0	0	0	0	1	0	0	1	1	1	0	1	0	0	0	1	0	1	0	0	0	0	0	0
49	2	0	0	1	0	1	1	1	0	0	0	1	0	1	1	0	0	1	0	0	0	0	1	1	1	0	1	1	0	0	0	0	0	1	1	1	0	0	0	0	0	0
50	2	1	0	1	0	1	1	1	0	0	0	1	0	1	0	1	0	1	0	0	0	0	1	0	0	1	1	1	0	0	0	0	0	1	1	0	0	0	0	0	0	0
51	1	0	0	1	0	1	1	1	0	0	0	1	0	1	1	0	0	1	0	0	1	0	1	0	0	1	1	1	1	0	0	0	0	1	0	1	0	0	0	0	0	0
52	3	0	0	1	0	1	1	1	0	0	0	0	0	1	1	0	0	1	0	0	0	0	1	1	0	0	0	0	1	1	0	0	1	1	0	1	0	0	0	0	3	1
53	2	1	0	1	0	1	1	1	0	0	0	0	0	0	1	0	0	1	0	0	0	0	1	1	0	0	1	1	0	1	0	0	0	1	0	1	0	0	0	0	0	0
54	2	1	0	1	0	1	1	1	0	0	0	0	0	0	1	0	0	0	0	0	0	0	1	0	0	1	1	1	0	0	0	0	0	0	0	1	0	0	0	0	0	0
55	3	1	0	1	0	1	1	1	0	0	1	1	0	1	1	0	0	1	0	0	0	0	1	1	0	1	0	1	0	1	0	0	1	1	0	1	0	0	0	0	1	1
56	3	1	0	1	0	1	1	1	0	0	1	1	0	1	1	0	0	1	0	0	0	0	1	0	0	1	1	1	0	0	0	0	0	1	0	1	0	0	0	0	1	1
57	3	1	0	1	0	1	1	1	0	0	1	0	1	1	0	0	0	1	0	0	0	0	0	1	1	0	1	1	1	1	0	1	0	1	0	1	0	0	0	0	0	0
58	1	1	0	1	0	1	1	1	0	0	1	0	0	1	1	1	0	1	0	0	0	0	0	0	0	0	1	1	0	1	0	0	0	1	0	1	0	0	0	0	0	0
59	3	0	0	1	0	1	1	1	0	0	1	0	0	1	1	1	0	0	0	0	0	0	0	0	0	1	1	0	1	1	1	0	0	1	1	0	0	0	0	0	0	0
60	2	1	0	1	0	1	1	1	0	0	1	0	0	1	1	1	1	1	0	1	0	0	1	1	1	0	1	1	1	0	0	0	0	1	0	1	0	0	0	0	0	0
61	2	1	0	1	0	1	1	1	0	0	1	1	0	1	1	0	0	1	0	0	0	0	0	0	0	0	1	1	0	1	0	0	1	1	0	1	0	0	0	0	0	0
62	2	1	0	1	0	1	1	1	0	0	1	0	0	0	0	0	0	0	1	0	0	0	0	0	0	0	0	1	1	0	0	0	1	1	0	1	0	0	0	0	0	0
63	1	1	0	1	0	1	1	1	0	0	1	1	1	0	1	0	0	1	0	0	0	0	1	0	0	1	1	1	1	1	0	0	0	1	0	1	0	0	0	0	0	0
64	1	0	0	1	0	1	1	1	0	0	1	1	0	1	1	0	0	1	0	0	0	0	1	0	0	1	1	1	0	0	0	0	0	1	0	1	0	0	0	0	0	0
65	1	1	0	1	0	1	1	1	0	0	1	1	0	1	1	0	0	1	0	0	0	0	1	0	0	1	1	1	0	0	0	0	0	1	0	1	0	0	0	0	0	0
66	1	1	0	1	0	1	1	1	0	0	1	1	0	1	1	1	0	0	0	0	0	0	1	0	0	1	1	1	0	0	0	0	0	1	0	1	0	0	0	0	0	0
67	1	1	0	1	0	1	1	1	0	0	1	0	0	0	1	0	0	1	0	0	0	0	0	1	0	1	1	1	0	1	0	0	0	1	0	1	0	0	0	0	0	0
68	2	1	0	1	0	1	1	1	0	0	1	1	0	1	1	1	0	0	0	0	0	1	1	0	0	1	1	1	0	1	0	0	1	1	0	1	1	0	0	0	0	0
69	3	1	0	1	0	1	1	1	0	0	1	0	0	0	0	0	0	0	0	0	0	0	1	0	0	1	1	1	0	0	0	0	0	1	0	1	0	0	0	0	0	0
70	1	0	0	1	0	1	1	1	0	0	1	0	0	0	0	0	1	0	0	0	0	0	0	0	0	0	0	1	0	1	1	0	0	1	0	1	0	0	0	0	0	0
71	3	1	0	1	0	1	1	1	0	0	1	0	0	0	1	0	0	1	0	0	0	0	1	1	1	0	0	99	99	99	99	99	99	99	99	99	99	0	0	0	0	0
72	3	0	0	1	0	1	1	1	0	0	1	1	0	1	1	0	1	0	0	0	0	0	1	0	0	1	1	1	1	1	0	1	0	1	1	0	1	0	0	0	0	0
73	3	1	0	1	0	1	1	1	0	0	1	1	0	1	1	1	1	1	0	0	0	0	1	0	1	1	1	1	0	0	0	0	0	1	0	1	0	0	0	0	0	0
74	3	1	0	1	0	1	1	1	0	0	1	0	0	1	1	0	0	1	0	0	0	0	0	0	0	1	1	1	0	0	0	0	0	1	0	1	0	0	0	0	0	0
75	3	1	0	1	0	1	1	1	0	0	1	1	1	1	0	0	0	0	1	0	0	0	0	1	0	0	1	1	1	1	0	0	0	1	1	1	0	0	0	0	0	0
76	2	1	0	1	0	1	1	1	0	0	1	1	0	1	1	1	1	0	1	0	0	0	1	1	0	0	0	1	0	1	1	0	1	1	0	1	0	0	0	0	0	0
77	2	1	0	1	0	1	1	1	0	0	1	1	0	1	1	0	1	0	0	0	0	0	1	1	0	1	1	1	1	0	0	0	1	1	0	1	0	0	0	0	0	0
78	3	1	0	1	0	1	0	1	0	0	1	1	0	1	0	0	0	0	0	0	0	0	0	0	0	1	1	1	0	0	0	0	0	1	1	1	0	0	0	0	0	0
79	3	1	0	1	0	1	1	1	0	0	1	0	1	0	0	0	0	1	0	0	0	0	1	0	0	1	1	1	0	0	0	0	0	1	0	1	0	0	0	0	0	0
80	3	0	0	1	0	1	1	1	0	0	1	1	0	1	1	0	0	1	0	0	0	0	1	0	0	1	1	1	1	0	0	1	0	1	0	1	0	0	0	0	0	0
81	1	1	0	1	0	1	1	1	0	0	1	1	0	1	1	0	0	0	1	0	0	0	1	0	0	1	1	1	0	1	1	0	0	1	0	1	0	0	0	0	0	0
82	1	1	0	1	0	1	1	1	0	0	1	0	0	0	0	0	1	0	0	0	0	1	1	0	0	1	1	1	0	0	0	0	1	1	0	1	0	0	0	0	0	0
83	1	0	0	1	0	1	1	1	0	0	1	1	0	1	1	1	1	0	0	0	0	0	1	0	0	1	1	99	99	99	99	99	99	99	99	99	99	0	0	0	0	0
84	1	1	0	1	0	1	1	1	0	0	1	1	0	1	1	0	0	1	0	0	0	0	1	1	0	0	0	1	0	0	0	0	0	1	0	1	1	0	0	0	0	0
85	2	1	0	1	0	1	1	1	1	1	1	1	1	0	1	0	0	0	0	0	0	0	0	1	0	1	1	1	1	1	1	1	0	1	0	1	1	0	1	0	4	1
86	1	0	0	1	0	1	1	1	1	1	0	1	0	0	0	0	0	1	0	0	0	0	0	0	0	0	1	0	1	0	0	0	0	0	0	0	0	0	0	0	0	0
87	1	1	0	1	0	1	1	1	0	1	1	1	0	0	1	1	0	1	0	0	0	0	1	0	1	0	1	1	0	1	0	1	0	1	0	1	1	0	0	0	0	0
88	1	1	0	1	0	1	1	1	1	0	0	1	1	1	0	0	0	0	0	0	0	0	1	0	0	1	1	1	0	1	0	1	0	1	0	1	0	0	0	0	0	0
89	3	0	0	1	0	1	0	0	0	0	0	1	0	0	0	0	0	0	0	0	0	0	1	1	0	0	1	1	0	1	0	0	0	1	0	1	0	0	0	0	0	0
90	3	1	0	1	0	1	0	0	0	0	0	1	0	1	1	1	0	1	0	0	0	0	1	1	0	1	1	1	0	0	0	0	0	1	0	1	0	0	0	0	0	0
91	2	0	0	1	0	1	0	0	0	0	0	1	0	0	1	0	0	1	0	0	0	0	0	0	0	1	1	1	0	0	0	0	0	1	0	1	0	0	0	0	0	0
92	3	1	0	1	0	1	0	0	0	0	0	0	0	0	1	0	0	0	0	0	0	0	1	0	1	0	0	1	0	0	0	0	0	1	0	1	0	0	0	0	0	0
93	2	0	0	1	0	1	0	0	0	0	0	0	0	1	1	0	0	0	0	0	0	0	1	0	0	1	1	1	0	0	0	0	0	1	0	1	0	0	0	0	0	0
94	1	1	0	1	0	1	0	0	0	0	0	0	0	0	1	0	0	1	0	0	1	0	1	1	0	1	0	1	0	0	0	0	1	1	0	1	0	0	0	0	0	0
95	2	1	0	1	0	1	0	0	0	0	1	1	0	0	1	0	0	0	0	0	0	0	1	0	0	1	1	1	0	0	0	0	0	1	0	1	0	0	0	0	0	0
96	2	0	0	1	0	1	0	0	0	0	1	1	0	1	1	1	0	1	0	0	0	0	1	0	0	0	1	1	0	0	0	0	1	1	0	1	0	1	1	0	2	1
97	1	1	0	1	0	1	0	0	0	0	1	0	0	0	1	0	0	1	0	0	0	0	1	0	0	1	1	1	1	0	0	1	0	1	0	1	0	0	0	0	0	0
98	3	1	0	1	0	1	0	0	1	0	1	1	0	1	1	1	0	1	0	0	0	0	1	0	1	1	1	1	0	0	0	0	0	1	0	1	0	0	0	0	0	0
99	2	1	0	1	0	1	0	1	0	0	1	1	0	1	1	0	0	1	0	0	0	0	1	0	0	1	1	1	0	0	0	0	0	1	0	1	0	0	0	0	0	0
100	1	1	0	1	0	1	0	1	0	0	0	0	0	1	1	0	0	1	0	0	0	0	1	0	0	1	1	1	0	0	0	0	0	1	0	1	0	1	1	1	10	1
101	3	1	0	1	0	1	0	1	0	0	0	0	0	0	1	0	0	1	0	0	0	0	0	0	0	0	1	1	1	0	0	0	0	1	0	1	0	0	0	0	0	0
102	2	1	0	1	0	1	0	1	0	0	1	1	1	0	1	0	0	0	0	0	0	0	1	1	0	1	0	1	1	0	0	0	0	1	0	1	0	1	0	1	6	1
103	1	1	0	1	0	1	0	1	0	0	1	1	0	0	1	1	0	1	0	0	0	0	1	0	0	1	1	1	1	1	1	0	0	1	0	1	0	0	0	0	0	0
104	1	1	0	1	0	1	0	1	0	0	1	1	1	0	1	0	0	0	0	0	0	0	0	0	0	0	1	1	1	1	0	1	0	1	0	1	0	0	0	0	0	0
105	1	1	0	1	0	1	0	1	0	0	1	0	0	1	0	0	0	0	0	0	0	0	1	1	0	0	1	0	1	0	0	0	0	1	0	1	0	0	0	0	0	0
106	3	1	0	1	0	1	1	0	0	0	0	0	0	0	1	0	0	0	0	0	0	0	1	0	0	1	1	1	0	0	0	0	0	1	0	0	0	0	0	0	0	0
107	3	1	0	1	0	0	1	0	0	0	1	1	1	0	1	1	0	1	0	0	0	0	0	0	0	0	1	1	0	0	0	0	0	1	0	1	0	0	0	0	0	0
108	3	0	0	1	0	0	1	0	0	0	1	1	0	0	1	0	0	1	0	0	0	0	0	0	0	0	1	1	0	1	0	0	0	1	0	0	0	0	0	0	0	0
109	2	1	0	1	0	0	1	0	0	0	1	1	0	1	1	0	0	1	0	0	0	0	1	0	0	1	1	1	0	1	0	0	1	1	0	1	0	0	0	0	0	0
110	3	0	0	1	0	0	1	0	0	0	1	0	0	0	1	0	0	1	0	0	0	0	0	0	0	0	0	1	1	0	0	0	0	0	1	0	0	0	0	0	0	0
111	3	1	0	1	0	0	1	1	0	0	0	0	0	0	1	0	0	1	0	0	0	0	1	0	0	1	1	1	0	1	0	0	1	1	0	1	0	0	0	0	0	0
112	3	0	0	1	0	0	1	1	0	0	0	0	0	0	0	1	0	0	0	0	0	0	0	1	0	0	0	0	1	0	0	0	0	0	0	0	0	0	0	0	0	0
113	1	1	0	1	0	0	1	1	0	0	1	1	0	1	1	1	0	0	0	0	0	0	0	0	0	1	1	1	0	1	0	1	0	1	0	1	0	0	0	0	0	0
114	3	1	0	1	0	0	1	1	0	0	1	1	0	1	1	1	0	1	0	0	0	0	1	0	0	1	1	0	1	1	0	0	1	1	0	1	0	0	0	0	0	0
115	2	1	0	1	0	0	1	1	0	1	1	0	0	1	1	0	0	1	0	0	0	0	0	0	0	1	1	1	1	1	0	0	1	1	0	1	0	0	0	0	0	0
116	1	0	0	1	0	0	0	0	0	0	0	1	1	0	1	0	0	0	0	0	0	0	1	0	0	0	1	0	1	1	0	0	0	1	0	1	0	0	0	0	0	0
117	3	1	0	1	0	0	0	0	0	0	0	1	1	0	0	0	0	1	0	0	0	0	0	0	0	1	1	1	0	1	0	0	1	1	0	1	1	0	0	0	0	0
118	2	0	0	1	0	0	0	0	0	0	0	1	0	0	1	0	0	0	0	0	0	0	0	0	0	0	0	1	0	0	0	0	0	1	0	1	0	0	0	0	0	0
119	2	1	0	1	0	0	0	0	0	0	0	1	0	0	1	0	0	1	0	0	0	0	1	0	0	1	0	1	0	0	0	0	0	1	0	1	0	0	0	0	0	0
120	2	1	0	1	0	0	0	0	0	0	0	1	0	0	1	0	0	1	0	0	0	0	0	0	0	1	1	1	0	1	0	0	0	1	0	1	0	0	0	0	0	0
121	3	1	0	1	0	0	0	0	0	0	0	1	0	0	0	0	0	0	0	0	0	0	0	0	0	0	1	1	1	1	0	0	1	1	0	1	0	0	0	0	0	0
122	2	1	0	1	0	0	0	0	0	0	0	1	0	0	0	0	0	1	0	0	0	0	0	0	0	1	1	99	99	99	99	99	99	99	99	99	99	0	0	0	0	0
123	3	1	0	1	0	0	0	0	0	0	0	0	0	1	1	0	0	1	0	0	0	0	1	0	0	1	1	1	0	1	0	0	0	1	0	1	0	0	0	0	0	0
124	2	1	0	1	0	0	0	0	0	0	0	0	0	1	1	0	0	1	0	0	0	0	1	1	0	0	1	1	0	1	0	0	1	1	0	1	0	0	0	0	0	0
125	3	0	0	1	0	0	0	0	0	0	0	0	0	1	1	0	1	0	0	0	0	0	1	1	0	0	1	1	0	1	0	0	0	1	0	1	0	0	0	1	4	1
126	2	1	0	1	0	0	0	0	0	0	0	0	0	0	1	0	0	1	0	0	0	0	1	0	0	1	1	1	0	0	0	0	1	1	0	1	0	0	0	0	0	0
127	1	1	0	1	0	0	0	0	0	0	1	0	0	0	0	0	0	0	0	0	0	0	1	1	0	0	1	1	0	1	0	0	1	1	0	1	0	0	0	0	0	0
128	1	0	0	1	0	0	0	0	0	0	1	1	1	1	1	0	0	0	1	0	0	0	1	0	1	0	1	1	0	1	0	0	0	0	0	1	0	0	1	0	3	1
129	3	1	0	1	0	0	0	0	0	0	1	1	0	1	1	0	0	1	0	0	0	0	1	0	0	1	1	1	0	0	1	0	1	1	0	1	1	0	0	0	1	1
130	3	1	0	1	0	0	0	0	0	0	1	1	0	1	1	0	0	1	0	0	0	0	0	0	0	1	1	1	0	0	0	0	0	0	0	1	0	0	0	0	0	0
131	2	1	0	1	0	0	0	0	0	0	1	0	0	0	1	1	0	0	0	0	0	0	1	1	0	0	0	0	1	1	0	0	1	1	0	1	0	0	0	0	2	1
132	1	1	0	1	0	0	0	0	0	0	1	0	0	0	1	0	0	0	0	0	0	0	0	0	0	1	1	1	0	0	0	0	0	1	0	1	0	0	0	0	0	0
133	1	1	0	1	0	0	0	0	0	0	1	0	0	1	1	1	0	1	0	0	0	0	0	1	0	0	1	0	1	1	0	0	1	1	0	1	0	0	0	0	0	0
134	3	0	0	1	0	0	0	0	0	0	1	0	0	0	1	0	0	1	0	0	0	0	1	0	0	1	1	0	1	1	0	0	1	1	0	1	1	0	0	1	5	1
135	2	0	0	1	0	0	0	0	0	0	1	0	0	0	1	0	0	1	0	0	0	0	1	0	0	0	0	1	0	0	0	0	0	1	0	1	0	0	0	0	0	0
136	1	1	0	1	0	0	0	0	0	0	1	0	0	0	1	0	0	1	0	0	0	0	1	0	0	1	1	0	1	1	0	0	0	1	0	1	0	0	0	0	0	0
137	2	1	0	1	0	0	0	0	0	0	1	0	0	0	0	0	0	1	0	0	0	0	1	0	0	1	1	1	0	1	0	0	0	1	1	0	0	0	0	0	0	0
138	2	1	0	1	0	0	0	0	0	0	0	0	0	0	0	0	0	0	0	0	0	0	0	0	0	0	0	1	0	0	0	0	0	1	0	1	0	0	0	0	0	0
139	2	0	0	1	1	0	0	0	0	0	0	0	0	0	0	0	0	0	0	0	0	0	0	0	0	0	0	1	0	0	0	0	1	1	0	1	0	0	0	0	0	0
140	2	1	0	1	1	1	1	0	0	0	0	1	1	1	1	0	0	1	0	0	1	0	1	0	0	0	1	0	1	1	0	0	1	1	0	1	0	0	0	0	3	1
141	1	1	0	1	1	1	1	0	0	0	0	1	0	1	1	1	0	1	0	0	0	0	1	1	0	0	1	1	0	0	1	0	0	1	0	1	0	0	0	0	0	0
142	3	0	0	1	1	1	1	0	0	0	0	0	0	1	1	0	0	0	0	0	1	0	0	1	0	0	0	1	0	0	0	0	0	1	0	1	0	0	0	0	0	0
143	1	0	0	1	1	1	1	0	0	0	1	0	0	1	0	1	0	1	0	0	0	0	0	0	0	0	0	1	0	0	0	0	0	1	0	1	0	1	1	1	7	1
144	2	1	0	1	1	1	1	0	0	0	1	1	0	1	1	0	0	0	0	0	0	0	1	0	0	1	1	1	0	0	0	0	0	1	1	1	1	1	1	0	4	1
145	2	1	0	1	1	1	1	0	0	0	1	1	0	1	1	0	0	1	0	0	0	0	1	1	0	0	1	1	1	0	0	0	1	1	0	1	0	0	0	0	0	0
146	2	1	0	1	1	1	1	0	0	0	1	1	0	1	1	0	0	1	0	0	0	0	1	1	0	1	1	1	0	1	1	1	1	1	0	1	0	0	0	0	0	0
147	1	1	0	1	1	1	1	0	0	0	1	1	0	1	1	1	0	1	0	0	0	0	1	1	0	1	1	1	0	1	0	0	0	1	0	1	0	0	0	0	0	0
148	2	0	0	1	1	1	1	0	0	0	0	0	0	0	0	0	0	0	1	0	0	0	1	0	0	0	0	0	1	0	0	0	0	1	0	1	0	0	0	0	0	0
149	3	1	0	1	1	1	1	1	1	0	0	1	1	1	1	1	0	1	0	0	0	0	1	0	1	0	1	1	0	1	0	0	0	1	0	1	0	0	0	0	3	1
150	3	1	0	1	1	1	1	1	0	0	1	1	1	1	1	1	0	1	0	0	0	0	1	1	0	1	1	1	0	0	1	0	0	1	0	1	0	1	1	1	7	1
151	3	1	0	1	1	1	1	1	0	0	0	1	0	1	1	0	0	1	0	0	0	0	1	0	0	1	1	0	1	1	0	0	0	1	0	1	0	1	0	1	10	1
152	3	1	0	1	1	1	1	1	0	0	1	1	1	1	1	1	0	1	0	0	0	0	1	0	0	1	1	1	0	0	0	0	0	1	1	1	0	0	0	1	3	1
153	3	1	0	1	1	1	1	1	0	0	1	1	1	1	1	1	0	1	0	0	0	0	1	1	0	1	1	0	1	1	1	0	0	1	0	1	1	0	0	1	5	1
154	3	1	0	1	1	1	1	1	0	0	0	1	1	1	1	0	0	1	0	0	0	0	1	0	0	1	1	0	1	1	0	0	1	1	0	1	0	1	0	0	1	1
155	1	1	0	1	1	1	1	1	1	0	1	1	1	1	1	1	1	1	0	0	0	0	1	1	1	0	1	1	0	1	0	1	0	1	0	1	0	1	0	1	6	1
156	1	1	0	1	1	1	0	1	0	0	0	1	0	1	1	0	0	1	0	0	0	0	1	0	0	1	1	1	0	0	0	0	0	1	0	1	0	0	0	1	5	1
157	1	0	0	1	1	1	1	1	0	0	0	0	0	1	1	0	1	0	0	0	0	0	1	1	0	1	1	1	1	1	1	0	0	1	0	1	0	0	0	0	0	0
158	3	1	0	1	1	1	1	1	0	0	1	1	0	1	1	0	0	1	0	0	0	0	1	0	0	1	1	1	0	1	0	0	0	1	0	1	0	0	0	0	0	0
159	3	1	0	1	1	1	1	1	1	1	1	1	0	1	1	0	0	1	0	0	0	0	1	0	0	1	1	0	1	0	0	0	0	1	0	1	0	0	0	0	0	0
160	3	1	0	1	1	1	1	1	0	0	1	1	0	1	0	0	0	1	0	0	0	0	1	0	0	1	1	1	1	0	0	0	1	1	0	1	0	0	0	0	0	0
161	2	1	0	1	1	1	1	1	0	0	1	0	1	0	1	1	0	0	0	0	0	0	1	0	0	1	1	1	1	1	0	1	0	1	0	1	0	0	0	0	0	0
162	2	1	0	1	1	1	1	1	0	0	1	0	0	0	1	0	0	1	0	0	0	0	1	0	0	1	1	0	1	1	0	1	0	1	0	1	0	0	0	0	0	0
163	2	1	0	1	1	1	1	1	0	1	1	1	0	1	1	0	1	0	0	0	0	0	1	1	0	0	1	0	1	1	1	0	0	1	0	1	0	0	0	0	0	0
164	2	1	0	1	1	1	1	1	0	0	1	0	0	1	1	1	0	1	0	0	0	0	1	0	0	1	1	1	0	1	0	0	1	1	0	1	0	0	0	0	0	0
165	2	0	0	1	1	1	1	1	0	0	0	1	0	1	1	0	0	0	0	0	0	0	0	0	0	1	1	1	1	1	0	0	0	0	0	0	0	0	0	0	0	0
166	2	1	0	1	1	1	1	1	0	0	1	1	1	1	1	1	0	1	0	0	0	0	1	1	0	0	1	1	0	1	0	0	0	1	0	1	0	0	0	0	0	0
167	2	1	0	1	1	1	1	1	0	0	1	1	0	1	1	1	1	1	0	0	0	0	1	1	0	0	1	0	1	1	0	0	0	0	0	0	0	0	0	0	0	0
168	2	1	0	1	1	1	1	1	0	1	1	1	0	0	1	0	0	1	0	0	0	0	1	1	1	0	1	1	0	1	0	0	1	1	0	1	0	0	0	0	0	0
169	2	0	0	1	1	1	1	1	0	0	1	1	0	1	1	0	0	1	0	0	0	0	0	0	0	1	1	1	0	0	0	0	1	1	0	1	0	0	0	0	0	0
170	2	1	0	1	1	1	1	1	0	0	0	1	1	1	1	1	1	1	0	0	0	0	0	0	1	1	1	1	1	1	1	0	0	1	0	1	0	0	0	0	0	0
171	2	1	0	1	1	1	1	1	1	1	1	1	1	1	1	1	1	1	1	1	1	1	1	1	1	1	1	0	1	1	1	0	0	1	1	0	0	0	0	0	0	0
172	2	1	0	1	1	1	1	1	1	1	1	1	1	1	1	1	1	1	0	0	0	0	1	1	0	1	1	1	1	1	0	0	1	1	0	1	0	0	0	0	0	0
173	1	1	0	1	1	1	1	1	0	0	0	0	0	1	1	1	1	1	0	0	0	0	1	1	0	1	1	1	0	1	1	0	0	1	0	1	0	0	0	0	0	0
174	1	1	0	1	1	1	1	1	0	0	0	0	0	1	1	1	0	1	0	0	0	0	1	1	0	1	1	1	0	1	1	0	0	1	0	1	0	0	0	0	0	0
175	1	1	0	1	1	1	1	1	1	1	1	1	0	1	1	1	1	1	0	1	0	0	1	1	0	1	1	1	1	1	0	0	1	1	0	1	0	0	0	0	0	0
176	1	1	0	1	1	1	1	1	0	0	1	1	0	1	1	0	1	0	0	0	0	0	1	1	0	1	1	1	0	1	0	1	0	1	0	1	0	0	0	0	0	0
177	1	1	0	1	1	1	1	1	0	0	0	0	0	1	1	1	0	0	0	0	0	0	0	1	0	1	1	1	0	1	0	0	0	1	0	1	0	0	0	0	0	0
178	1	1	0	1	1	1	1	1	0	0	1	1	0	1	1	1	0	1	0	0	0	0	1	0	0	1	1	1	0	1	0	0	0	1	0	1	0	0	0	0	0	0
179	1	1	0	1	1	1	1	1	0	0	0	1	0	1	1	1	0	0	1	0	0	0	1	0	0	1	1	1	0	1	0	1	0	1	0	1	0	0	0	0	0	0
180	2	1	0	1	1	1	1	1	0	0	1	1	0	1	1	1	0	0	0	1	0	0	1	1	0	0	1	1	0	0	0	1	0	1	0	1	0	0	0	0	0	0
181	2	0	0	1	1	1	1	1	0	0	1	0	0	1	1	1	0	1	0	0	0	0	1	0	0	0	1	1	0	0	0	0	0	1	0	1	0	0	0	0	0	0
182	2	1	0	1	1	1	1	1	0	0	1	1	0	1	0	1	0	1	0	0	0	0	1	1	1	1	1	1	1	0	1	1	0	1	0	1	0	0	0	0	0	0
183	2	1	0	1	1	1	1	1	0	0	1	0	0	1	1	0	1	1	0	0	0	0	1	0	0	1	1	0	1	1	0	0	1	1	0	1	0	0	0	0	0	0
184	1	0	0	1	1	1	1	1	0	0	0	0	0	0	1	0	0	0	1	0	0	0	1	0	1	0	1	1	0	1	1	0	1	1	0	1	0	0	0	0	0	0
185	1	1	0	1	1	1	1	1	0	0	1	1	0	0	1	0	0	1	0	0	1	0	1	0	0	1	1	1	0	0	0	0	0	1	0	1	0	0	0	0	0	0
186	1	1	0	1	1	1	1	1	0	0	1	1	1	1	1	1	0	1	0	0	0	0	1	0	0	1	1	0	1	0	0	0	0	1	0	1	0	0	0	0	0	0
187	3	1	0	1	1	1	1	1	1	0	1	0	1	0	1	1	0	0	0	0	0	0	1	0	1	0	1	0	1	1	0	1	0	1	0	1	0	0	0	0	0	0
188	3	1	0	1	1	1	0	1	0	0	1	1	1	1	1	1	0	1	0	0	0	0	1	1	0	1	1	1	0	1	0	1	0	1	0	1	1	0	0	0	0	0
189	3	1	0	1	1	1	1	1	0	0	0	1	0	0	1	1	1	1	1	0	0	0	1	0	0	1	1	0	1	1	0	1	0	1	0	1	0	0	0	0	0	0
190	3	1	0	1	1	1	1	1	0	0	0	0	0	1	1	0	0	0	0	0	0	0	0	0	1	1	1	1	0	0	0	0	0	1	0	1	0	0	0	0	0	0
191	2	1	0	1	1	1	1	1	0	0	1	1	1	1	1	1	0	1	0	0	0	0	1	1	1	0	1	0	1	1	1	0	0	1	0	1	0	0	0	0	0	0
192	2	0	0	1	1	1	1	1	0	0	1	1	0	1	1	0	0	0	0	0	1	0	0	1	0	0	0	1	1	0	0	0	0	1	0	1	0	0	0	0	0	0
193	2	1	0	1	1	1	1	1	0	0	1	1	0	0	1	0	1	1	0	0	0	0	0	1	0	1	1	1	1	1	0	1	0	1	0	1	0	0	0	0	0	0
194	2	1	0	1	1	1	1	1	0	0	0	0	1	1	1	1	0	1	0	0	0	0	1	0	1	0	0	0	1	1	0	0	0	1	0	1	0	0	0	0	0	0
195	3	1	0	1	1	1	1	1	0	0	1	1	0	1	1	1	0	1	0	0	0	0	1	1	1	0	1	1	0	0	0	0	0	1	0	1	1	0	0	0	0	0
196	3	1	0	1	1	1	1	1	0	0	1	1	0	1	1	1	0	1	0	0	0	0	1	1	0	1	1	1	0	1	0	1	0	1	0	1	0	0	0	0	0	0
197	3	1	0	1	1	1	1	1	1	0	0	1	0	0	1	0	1	1	0	0	0	0	1	1	0	0	1	1	0	0	0	0	0	1	0	1	0	0	0	0	0	0
198	3	0	0	1	1	1	1	1	0	0	1	1	1	1	1	1	0	1	0	0	0	0	1	0	0	1	1	1	1	0	0	0	1	1	0	1	0	0	0	0	0	0
199	3	1	0	1	1	1	1	1	0	0	1	1	1	0	1	1	1	1	0	0	0	0	1	0	0	1	1	1	1	1	0	1	0	1	0	1	1	0	0	0	0	0
200	1	1	0	1	1	1	1	1	0	0	1	1	0	0	1	0	0	1	0	0	0	0	1	1	0	0	1	1	0	0	0	0	0	1	0	1	0	0	0	0	0	0
201	1	1	0	1	1	1	1	1	0	0	0	0	0	0	0	0	0	1	0	0	0	0	1	0	0	1	1	1	0	1	0	0	1	1	0	1	0	0	0	0	0	0
202	1	1	0	1	1	1	1	1	0	0	1	1	0	1	1	1	0	1	0	0	0	0	1	0	0	1	1	1	0	1	0	0	0	1	0	1	0	0	0	0	0	0
203	1	1	0	1	1	1	1	1	0	0	0	1	0	1	1	1	1	1	0	0	0	0	1	0	1	1	1	0	1	1	0	0	1	1	0	1	0	0	0	0	0	0
204	1	1	0	1	1	1	1	1	0	0	0	1	0	1	1	1	0	0	0	0	1	0	1	1	0	1	1	1	1	1	0	0	1	1	0	1	0	0	0	0	0	0
205	1	0	0	1	1	1	1	1	1	0	0	1	0	0	1	0	0	1	0	0	0	0	1	0	0	0	1	1	0	0	0	0	0	1	0	1	0	0	0	0	0	0
206	1	1	0	1	1	1	1	1	0	0	1	1	1	0	1	1	0	1	0	0	0	0	1	1	1	0	1	1	1	1	0	0	0	1	0	1	0	0	0	0	0	0
207	1	1	0	1	1	1	1	0	0	0	0	1	0	0	0	0	0	0	0	0	0	0	1	0	0	0	1	1	1	0	0	0	0	1	1	1	0	0	0	0	0	0
208	3	0	0	1	1	1	0	0	0	0	0	1	1	1	1	1	0	1	0	0	0	0	1	0	1	1	1	1	0	1	0	0	0	1	0	0	1	0	0	0	0	0
209	1	0	0	1	1	1	0	0	0	0	1	0	0	0	0	0	0	0	0	0	0	0	0	0	0	0	0	1	1	1	1	0	0	1	1	0	0	1	1	0	4	1
210	1	1	0	1	1	1	0	0	0	0	1	1	0	1	1	0	0	0	0	0	0	0	1	0	0	1	1	1	0	0	0	0	0	1	0	1	0	0	0	0	0	0
211	2	1	0	1	1	1	0	0	0	0	1	0	0	1	1	0	0	0	0	0	0	0	0	0	0	1	1	0	1	1	0	0	0	1	0	1	0	0	0	0	0	0
212	2	1	0	1	1	1	0	0	0	0	1	0	0	0	0	0	0	1	0	0	0	0	1	1	0	1	1	1	0	1	0	0	1	1	0	1	0	0	0	0	0	0
213	3	0	0	1	1	1	0	1	0	0	1	1	0	1	1	1	0	0	0	0	0	1	1	1	1	0	1	1	0	1	0	0	1	1	0	1	0	0	0	0	0	0
214	2	1	0	1	1	1	0	1	0	0	1	0	0	0	1	1	0	1	0	0	0	0	1	1	0	1	1	1	0	0	0	0	1	0	0	1	0	0	0	0	0	0
215	2	1	0	1	1	1	0	1	0	0	1	0	0	0	1	0	0	1	0	0	0	0	1	0	0	1	1	1	0	0	0	0	1	1	0	1	0	0	0	0	0	0
216	2	1	0	1	1	1	0	1	0	0	1	1	0	0	1	0	0	1	0	0	0	0	1	0	0	1	1	1	0	1	1	0	0	1	0	1	0	0	0	0	0	0
217	1	1	0	1	1	1	0	1	0	0	1	0	0	0	1	0	1	0	0	0	0	0	1	0	0	1	1	1	1	0	0	0	0	1	0	1	0	0	0	0	0	0
218	1	0	0	1	1	1	0	1	0	0	1	0	0	0	0	0	0	1	0	0	0	0	1	0	0	1	1	1	0	1	0	0	0	1	0	1	0	0	0	0	0	0
219	1	1	0	1	1	1	0	1	0	0	1	1	0	0	1	0	0	0	1	0	0	0	1	0	1	1	1	1	1	0	0	0	0	1	1	1	0	0	0	0	0	0
220	3	1	0	1	1	1	0	1	0	1	0	1	1	0	0	0	0	0	1	0	0	0	0	1	0	0	1	1	0	1	0	1	0	1	0	1	0	0	0	0	0	0
221	1	0	0	1	1	1	0	1	1	1	1	1	0	1	1	0	0	1	0	0	0	0	1	0	1	0	1	1	1	1	0	0	1	1	0	1	0	0	0	0	0	0
222	3	1	0	1	1	1	0	1	0	1	1	1	0	1	1	1	0	1	0	0	0	0	1	1	0	0	1	0	1	1	0	0	1	1	0	1	0	0	0	0	0	0
223	3	0	0	1	1	0	1	0	0	0	1	0	0	0	0	0	0	1	0	0	0	0	0	0	0	1	1	1	0	1	0	0	0	1	0	1	0	0	0	0	0	0
224	3	1	0	1	1	0	1	1	0	0	1	1	0	1	1	1	0	1	0	0	0	0	1	1	0	0	1	1	0	1	0	0	1	1	0	1	0	0	0	1	1	1
225	3	1	0	1	1	0	1	1	0	0	1	1	0	1	1	1	0	1	0	0	0	0	1	0	0	1	1	1	0	1	0	1	0	1	0	1	0	0	0	0	0	0
226	1	0	0	1	1	0	1	1	0	0	1	0	0	0	1	0	0	0	0	0	0	0	0	1	0	0	0	1	0	0	0	0	1	1	1	0	0	0	0	0	0	0
227	1	1	0	1	1	0	1	1	0	0	1	1	0	1	1	1	1	0	0	0	0	0	1	1	0	0	1	1	0	0	0	0	0	1	0	1	0	0	0	0	0	0
228	2	0	0	1	1	0	1	1	0	0	0	0	0	1	1	0	0	0	0	0	0	0	0	1	1	0	1	1	0	1	0	0	0	1	0	1	0	0	0	0	0	0
229	3	0	0	1	1	0	1	1	0	1	1	1	0	1	1	1	1	1	0	0	0	0	1	1	0	1	1	1	1	0	1	1	0	1	0	1	0	0	0	0	0	0
230	3	1	0	1	1	0	0	0	0	0	0	1	1	1	1	0	0	1	0	0	0	0	1	0	0	1	1	1	1	0	0	1	0	1	0	1	0	0	0	1	2	1
231	2	1	0	1	1	0	0	0	0	0	0	1	0	1	1	1	0	1	0	0	0	0	1	0	0	1	1	1	0	0	0	0	0	1	1	0	0	0	0	0	0	0
232	3	1	0	1	1	0	0	0	0	0	1	1	0	1	1	1	1	0	0	0	0	0	1	1	0	0	1	1	0	0	1	0	0	1	0	1	0	0	0	0	0	0
233	2	1	0	1	1	0	0	0	0	0	1	1	0	1	0	0	0	1	0	0	0	0	0	0	0	0	1	1	0	0	0	0	0	1	0	1	0	0	0	0	0	0
234	1	1	0	1	1	0	0	0	0	0	1	0	0	0	1	0	0	1	0	0	0	0	1	0	0	1	1	1	0	0	0	0	0	1	0	1	0	0	0	0	0	0
235	2	1	0	1	1	0	0	1	0	0	1	1	0	0	1	0	0	1	0	0	0	0	0	0	0	1	1	1	1	1	0	0	1	1	0	1	0	0	0	0	0	0
236	2	1	0	1	1	0	0	1	0	0	1	1	0	1	0	1	0	1	0	0	0	0	1	0	0	1	0	1	0	0	0	0	1	1	0	1	0	0	0	0	0	0
237	1	1	0	1	1	0	0	1	0	0	1	1	0	1	1	1	0	1	0	0	0	0	1	0	1	0	1	0	1	1	0	1	0	1	0	1	0	0	0	0	0	0
238	3	1	0	1	1	0	0	1	0	0	1	0	0	1	1	0	0	1	0	0	0	0	1	1	0	0	1	1	0	1	1	0	0	1	0	1	0	0	0	0	0	0
239	2	1	0	1	1	0	0	1	0	0	1	0	0	1	1	1	1	0	1	0	0	0	1	0	0	1	1	1	0	1	0	0	1	1	0	1	0	0	0	0	0	0
240	2	1	0	1	1	0	0	1	1	1	1	1	0	1	1	1	0	1	1	0	0	0	1	0	0	1	1	0	1	1	0	1	0	1	0	1	0	0	0	0	0	0
241	3	1	0	1	0	0	0	0	0	0	0	0	0	0	0	0	0	1	0	0	0	0	1	0	0	1	1	1	0	0	0	0	0	1	0	1	1	0	0	0	0	0
242	1	1	0	1	0	0	0	1	0	0	0	1	1	1	1	1	0	1	0	0	0	0	1	1	1	0	1	0	1	0	1	0	0	1	0	1	0	0	0	0	0	0
243	2	0	0	1	0	0	0	1	0	0	0	1	0	1	1	1	0	0	0	0	0	0	1	0	1	0	1	1	0	0	0	0	0	1	1	0	0	0	0	0	2	1
244	1	1	0	1	0	0	0	1	0	0	0	1	0	1	1	1	0	1	0	0	0	0	1	0	0	0	1	1	0	1	0	0	0	1	0	1	0	0	0	0	0	0
245	3	1	0	1	0	0	0	1	0	0	0	1	0	1	1	0	0	1	0	0	0	0	1	0	0	1	1	1	0	1	0	0	1	1	0	1	0	0	0	0	0	0
246	1	0	0	1	0	0	0	1	0	0	0	1	0	0	0	0	0	1	0	0	0	0	0	0	0	0	1	1	0	0	0	0	0	1	0	1	0	0	0	0	0	0
247	1	1	0	1	0	0	0	1	0	0	0	1	0	0	1	0	0	0	0	0	0	0	1	1	0	0	1	1	0	0	0	0	0	1	0	1	0	0	0	0	0	0
248	2	1	0	1	0	0	0	1	0	0	0	0	0	1	1	1	0	1	0	0	0	0	1	0	0	1	1	1	0	0	0	0	0	1	0	1	0	0	0	0	0	0
249	3	1	0	1	0	0	0	1	0	0	0	0	0	1	1	0	0	0	1	0	0	0	1	0	0	1	1	1	0	1	0	0	0	1	0	1	0	0	0	0	0	0
250	2	1	0	1	0	0	0	1	0	0	1	1	1	0	1	0	1	0	0	0	0	0	0	0	0	0	0	1	0	1	0	1	0	1	0	1	0	0	0	0	0	0
251	3	1	0	1	0	0	0	1	0	0	1	1	0	1	1	1	0	1	0	0	0	0	1	0	1	0	1	1	0	0	0	0	0	1	0	1	0	0	0	0	0	0
252	2	1	0	1	0	0	0	1	0	0	1	0	0	1	1	0	0	1	0	0	0	0	1	0	0	1	0	1	0	1	0	0	0	1	0	1	0	0	0	0	0	0
253	1	0	0	1	0	0	0	1	0	0	1	0	0	1	0	1	0	0	1	0	0	0	0	0	0	1	1	0	1	0	0	0	1	1	0	1	0	1	1	1	11	1
254	2	1	0	1	0	0	0	1	0	0	1	0	0	0	0	0	0	1	0	0	0	0	0	0	0	1	1	1	1	0	0	0	0	1	0	1	0	0	0	0	0	0
255	1	0	0	1	0	0	0	1	1	0	1	0	0	0	1	0	0	0	0	0	0	0	1	0	0	1	1	1	0	0	0	0	0	1	0	1	0	0	0	0	0	0
256	1	1	0	1	0	0	0	1	1	0	1	0	0	1	1	0	0	1	0	0	0	0	1	1	1	0	1	1	1	1	0	0	0	1	0	1	0	1	0	0	4	1
257	1	0	0	1	0	0	0	1	1	0	1	0	0	1	1	0	0	1	0	0	0	0	1	0	0	0	0	1	0	0	0	0	0	1	0	1	0	0	0	0	0	0
258	2	1	0	0	0	1	1	0	0	0	0	0	0	0	0	1	0	1	0	0	0	0	0	0	0	1	1	1	0	0	0	0	0	1	0	1	0	0	0	0	0	0
259	1	0	0	0	0	1	1	0	0	0	0	0	0	0	0	0	0	0	0	0	0	0	0	0	0	1	1	1	0	0	0	0	0	1	0	1	0	0	0	0	0	0
260	2	0	0	0	0	1	1	0	0	0	0	1	0	0	1	0	0	0	0	0	0	0	0	0	0	1	0	1	0	0	0	0	0	1	0	1	0	0	0	0	0	0
261	1	1	0	0	0	1	1	0	0	0	0	1	0	0	1	0	0	0	0	0	0	0	0	0	0	1	1	1	1	0	0	0	0	1	0	1	0	0	0	0	0	0
262	1	1	0	0	0	1	1	0	0	0	0	1	0	1	1	0	0	1	0	0	0	0	0	0	0	1	1	1	0	0	0	0	0	0	0	1	0	0	0	0	0	0
263	2	0	0	0	0	1	1	0	0	0	0	1	0	0	1	0	0	1	0	0	0	0	0	0	0	1	1	1	0	1	0	0	0	1	0	1	0	0	0	0	0	0
264	1	1	0	0	0	1	1	0	0	0	0	0	0	0	1	1	0	1	0	0	0	0	1	0	0	1	1	0	1	0	0	0	1	1	0	1	0	0	0	0	0	0
265	3	1	0	0	0	1	1	0	0	0	0	0	0	1	1	0	0	0	0	0	0	0	1	1	0	0	1	1	0	1	0	0	1	1	0	1	0	0	0	0	0	0
266	1	0	0	0	0	1	1	0	0	0	0	0	0	1	1	0	0	0	0	0	0	0	1	0	0	1	1	1	0	0	0	0	0	1	0	1	0	0	0	0	0	0
267	1	0	0	0	0	1	1	0	0	0	0	0	0	1	1	0	0	0	0	0	0	0	0	0	0	0	1	1	0	0	0	0	0	1	0	1	0	0	0	0	0	0
268	3	0	0	0	0	1	1	0	0	0	0	0	0	1	1	0	0	1	0	0	0	0	1	0	0	1	1	1	0	0	0	0	0	0	0	1	0	0	0	0	0	0
269	1	1	0	0	0	1	1	0	0	0	0	0	0	1	1	0	0	1	0	0	0	0	1	1	0	1	1	1	0	1	0	0	1	1	0	1	0	0	0	0	0	0
270	2	0	0	0	0	1	1	0	0	0	0	0	0	1	1	0	1	0	0	0	0	0	1	0	0	1	0	1	0	0	0	0	1	1	0	1	0	0	0	0	0	0
271	2	1	0	0	0	1	1	0	0	0	0	0	0	1	1	0	0	1	0	0	0	0	1	0	0	1	1	1	0	0	0	0	0	1	0	1	0	0	0	0	0	0
272	2	1	0	0	0	1	1	0	0	0	0	0	0	1	1	0	0	1	0	0	0	0	1	0	0	1	1	1	0	0	0	0	0	1	0	1	0	0	0	0	0	0
273	3	1	0	0	0	1	1	0	0	0	0	0	0	1	1	0	0	1	1	0	0	0	1	0	1	1	1	1	0	1	0	1	0	1	1	0	0	0	0	0	0	0
274	1	1	0	0	0	1	1	0	0	0	0	0	0	0	1	0	0	0	0	0	0	1	0	0	0	1	1	1	0	1	0	0	1	1	0	1	0	0	0	1	4	1
275	1	1	0	0	0	1	1	0	0	0	0	0	0	0	1	0	0	1	0	0	0	0	0	0	1	0	1	1	0	0	0	0	1	1	0	1	0	0	0	0	1	1
276	3	1	0	0	0	1	1	0	0	0	0	0	0	0	1	0	1	0	0	0	1	0	0	1	0	0	1	1	1	0	0	0	0	1	0	1	0	0	0	0	0	0
277	3	1	0	0	0	1	1	0	0	0	0	0	0	0	1	0	1	1	1	1	0	0	1	0	0	1	1	1	0	1	0	1	0	1	0	1	1	0	0	0	0	0
278	1	1	0	0	0	1	1	0	0	0	1	1	1	0	1	0	0	1	0	0	0	0	1	0	0	0	1	1	0	0	0	1	0	0	0	1	0	0	0	0	2	1
279	1	1	0	0	0	1	1	0	0	0	0	1	1	1	1	0	0	1	0	0	0	0	1	0	0	1	1	1	0	1	0	1	0	1	0	1	0	0	0	0	0	0
280	1	1	0	0	0	1	1	0	0	0	1	1	1	1	1	1	0	1	0	0	0	0	1	0	0	1	1	1	0	1	0	0	0	1	0	1	0	0	0	0	0	0
281	2	1	0	0	0	1	1	0	0	0	1	1	1	0	0	0	0	1	0	0	0	0	0	1	0	0	0	1	1	1	0	0	1	1	0	1	0	0	0	0	0	0
282	1	1	0	0	0	1	1	0	0	0	1	1	0	0	0	1	0	1	0	0	0	0	1	0	0	1	1	1	0	0	0	0	0	1	0	1	0	0	0	0	0	0
283	1	1	0	0	0	1	1	0	0	0	1	1	0	0	1	0	0	0	0	0	0	0	1	0	0	1	1	1	0	1	0	1	0	1	0	1	0	0	0	0	0	0
284	1	1	0	0	0	1	1	0	0	0	1	1	0	1	1	0	0	0	0	0	0	0	0	0	0	0	1	1	0	0	0	0	0	1	0	1	0	0	0	0	2	1
285	3	1	0	0	0	1	1	0	0	0	1	1	0	1	1	1	0	1	0	0	0	0	1	0	0	1	1	1	0	0	0	0	0	1	0	1	0	0	0	0	0	0
286	2	1	0	0	0	1	1	0	0	0	1	1	0	1	1	1	0	1	0	0	0	0	1	0	0	1	1	1	0	0	0	0	0	1	0	1	0	0	0	0	0	0
287	1	1	0	0	0	1	1	0	0	0	1	1	0	1	1	0	0	1	0	0	0	0	1	0	0	1	1	1	0	1	1	0	0	1	1	0	0	0	0	0	0	0
288	1	1	0	0	0	1	1	0	0	0	1	1	0	1	1	1	0	1	0	0	0	0	1	0	0	1	0	1	0	0	0	0	0	1	0	1	0	0	0	0	0	0
289	1	1	0	0	0	1	1	0	0	0	1	1	0	1	1	1	0	1	0	0	0	0	1	1	0	0	1	1	0	0	0	0	0	1	0	1	0	0	0	0	0	0
290	3	0	0	0	0	1	1	0	0	0	1	1	0	0	1	0	0	1	0	0	0	0	1	0	1	0	1	1	0	0	0	0	0	1	1	0	0	0	0	0	0	0
291	1	1	0	0	0	1	1	0	0	0	1	1	0	0	1	0	0	1	0	0	0	0	1	1	0	0	1	1	0	0	0	0	0	1	0	1	0	0	0	0	0	0
292	2	1	0	0	0	1	1	0	0	0	1	1	0	0	1	0	0	1	0	0	0	0	1	1	0	1	1	1	0	1	0	0	1	1	0	1	0	0	0	0	0	0
293	1	1	0	0	0	1	1	0	0	0	1	1	0	0	1	0	1	1	0	0	0	0	1	0	0	1	1	1	1	0	0	0	0	1	0	1	0	0	0	0	0	0
294	1	1	0	0	0	1	1	0	0	0	1	0	0	0	1	0	0	1	0	0	0	0	1	0	0	1	1	1	0	1	1	1	0	1	0	1	0	0	0	0	0	0
295	3	0	0	0	0	1	1	0	0	0	1	0	0	0	1	1	0	1	0	0	0	0	1	0	0	1	1	1	0	1	0	0	0	1	0	1	0	0	0	0	0	0
296	3	1	0	0	0	1	1	0	0	0	1	0	0	1	1	1	0	1	0	0	0	0	1	0	0	1	1	1	0	0	0	0	0	1	0	1	0	0	0	0	0	0
297	1	1	0	0	0	1	1	0	0	0	1	0	0	1	1	0	0	1	0	0	0	0	1	0	1	1	1	1	0	0	0	0	0	1	0	0	0	0	1	1	3	1
298	3	0	0	0	0	1	1	0	0	0	1	0	0	1	1	0	1	0	0	0	0	0	1	0	0	1	1	1	1	1	0	1	0	1	0	1	0	0	0	0	0	0
299	1	0	0	0	0	1	1	0	0	0	1	0	0	0	1	0	0	0	0	0	1	0	0	0	0	0	0	0	0	1	1	0	0	0	0	1	0	0	0	0	2	1
300	1	1	0	0	0	1	1	0	0	0	1	0	0	0	1	0	0	1	0	0	0	0	1	1	0	1	1	1	0	0	0	0	0	1	0	1	1	0	0	0	2	1
301	2	1	0	0	0	1	1	0	0	0	1	0	0	0	1	0	0	1	0	0	0	0	0	1	0	0	1	1	1	1	0	0	0	1	0	1	0	0	0	0	0	0
302	1	1	0	0	0	1	1	0	0	0	1	0	0	0	1	0	0	1	0	0	0	0	1	0	0	1	1	1	0	0	0	0	0	1	0	1	0	0	0	0	0	0
303	1	0	0	0	0	1	1	0	0	0	1	0	0	0	1	0	0	1	0	0	0	0	0	1	0	0	1	1	1	1	0	0	1	1	0	1	0	0	0	0	0	0
304	1	1	0	0	0	1	1	0	0	0	1	0	0	0	1	0	0	0	1	0	0	0	0	0	1	1	1	1	1	0	0	0	0	1	0	1	0	0	0	0	0	0
305	3	1	0	0	0	1	1	0	0	0	1	0	0	0	1	0	1	1	0	0	0	0	1	0	0	1	1	1	0	0	0	0	0	1	0	1	0	0	0	1	2	1
306	2	0	0	0	0	1	1	0	0	0	1	0	0	1	0	0	0	1	0	0	0	0	1	0	0	1	0	0	1	0	0	0	0	1	0	1	0	0	0	0	0	0
307	3	0	0	0	0	1	1	0	0	0	1	0	0	1	0	0	0	0	1	0	0	0	0	0	0	0	0	1	0	0	0	0	0	1	0	1	0	0	0	0	0	0
308	1	0	0	0	0	1	1	0	0	0	1	0	0	0	0	0	0	0	0	0	0	0	0	0	0	1	1	1	0	0	0	0	0	1	0	1	0	0	0	0	0	0
309	3	1	0	0	0	1	1	0	0	0	0	0	0	1	0	1	0	1	0	0	0	0	0	0	0	0	1	1	0	1	0	0	0	1	0	1	0	0	0	0	0	0
310	3	0	0	0	0	1	1	0	0	0	0	0	0	1	0	0	0	0	0	0	0	0	0	1	0	1	0	1	0	1	0	0	0	1	0	1	0	0	0	0	5	1
311	3	1	0	0	0	1	1	0	0	0	0	0	0	0	0	0	0	1	0	0	0	0	1	1	0	1	1	1	1	1	1	0	0	1	0	1	0	0	0	0	0	0
312	3	1	0	0	0	1	1	0	0	0	0	0	0	0	0	0	0	1	0	0	0	0	1	0	0	1	1	1	0	0	0	0	0	1	0	1	0	0	0	0	0	0
313	1	1	0	0	0	1	1	1	0	0	0	0	1	1	1	0	0	0	1	0	0	0	1	0	0	1	1	1	0	1	0	1	0	1	0	0	0	0	0	0	0	0
314	3	1	0	0	0	1	1	1	0	0	0	0	1	1	1	1	0	1	0	0	0	0	1	1	0	1	1	1	1	0	0	0	0	1	0	1	0	0	0	0	0	0
315	1	1	0	0	0	1	1	1	0	0	0	1	1	1	0	0	0	1	0	0	0	0	1	0	0	1	1	1	1	1	1	0	0	1	1	0	0	0	0	0	0	0
316	1	1	0	0	0	1	1	1	0	0	0	1	1	0	0	0	0	1	0	0	0	0	1	0	1	0	1	1	0	1	0	0	1	1	0	1	0	0	0	0	0	0
317	3	1	0	0	0	1	1	1	0	0	0	1	0	0	1	0	0	1	0	0	0	0	1	1	0	1	1	1	0	0	1	0	0	1	0	1	0	0	1	1	4	1
318	1	1	0	0	0	1	1	1	0	0	0	1	0	1	1	0	0	1	0	0	0	0	1	0	0	1	1	1	0	1	0	0	0	1	0	1	0	0	0	0	0	0
319	2	1	0	0	0	1	1	1	0	0	0	1	0	0	1	0	0	0	0	0	0	0	1	0	0	1	1	1	0	1	0	0	0	1	0	0	0	0	0	0	0	0
320	2	1	0	0	0	1	1	1	0	0	0	1	0	1	1	0	0	1	0	0	0	1	1	0	0	1	1	1	0	0	0	0	0	1	0	1	0	0	0	0	0	0
321	1	0	0	0	0	1	1	1	0	0	0	1	0	0	1	0	0	1	0	0	0	0	0	0	1	0	1	1	0	0	0	0	0	1	0	1	0	0	0	0	0	0
322	1	0	0	0	0	1	1	1	0	0	0	1	0	1	0	0	1	1	0	0	0	0	1	0	0	1	1	1	1	1	0	0	1	1	0	1	0	1	0	1	5	1
323	1	0	0	0	0	1	1	1	0	0	0	0	0	0	1	0	0	0	0	0	0	0	1	0	0	1	1	1	0	1	0	0	0	1	0	1	0	0	0	0	0	0
324	1	1	0	0	0	1	1	1	0	0	0	0	0	1	1	0	0	1	0	0	0	0	1	1	0	1	1	1	0	1	0	0	0	1	0	1	0	0	0	0	1	1
325	2	1	0	0	0	1	1	1	0	0	0	0	0	1	1	1	0	0	0	0	0	0	1	0	0	1	1	0	1	0	1	0	0	1	1	0	0	0	0	0	0	0
326	1	1	0	0	0	1	1	1	0	0	0	0	0	0	1	0	0	1	0	0	0	0	1	0	0	1	1	1	0	0	0	0	0	1	0	1	0	0	0	0	0	0
327	1	1	0	0	0	1	1	1	0	0	1	0	1	0	1	0	0	1	0	0	0	0	0	0	0	1	1	1	0	0	0	0	0	1	0	1	0	0	0	0	0	0
328	1	1	0	0	0	1	1	1	0	0	1	0	0	0	0	1	0	1	0	0	0	0	0	1	0	0	1	1	0	0	0	0	1	1	0	1	0	0	1	0	4	1
329	1	1	0	0	0	1	1	1	0	0	1	1	0	1	1	0	0	0	0	0	0	0	1	0	0	1	1	1	1	1	1	1	0	1	0	1	0	1	0	1	5	1
330	1	1	0	0	0	1	1	1	0	0	1	1	0	1	1	0	0	1	0	0	0	0	1	0	0	1	1	0	1	0	0	0	1	1	0	1	0	0	0	0	2	1
331	1	1	0	0	0	1	1	1	0	0	1	1	0	1	1	0	0	1	0	0	0	0	1	1	0	1	1	1	0	1	0	0	0	1	0	1	0	0	1	0	3	1
332	1	1	0	0	0	1	1	1	0	0	1	1	0	0	1	1	0	1	0	0	0	0	1	0	0	1	1	1	0	1	0	1	1	1	0	1	1	0	1	1	5	1
333	3	1	0	0	0	1	1	1	0	0	1	1	0	0	1	0	0	1	0	0	0	0	1	1	0	0	1	1	0	0	0	0	1	1	0	1	0	1	0	1	4	1
334	3	1	0	0	0	1	1	1	0	0	1	1	0	0	1	0	0	1	0	0	0	0	0	0	0	1	1	1	0	1	0	0	1	1	0	1	0	1	1	1	8	1
335	2	1	0	0	0	1	1	1	0	0	1	1	0	0	1	0	0	1	0	0	0	0	1	0	0	1	1	0	1	0	0	0	0	0	0	1	0	1	1	1	9	1
336	1	1	0	0	0	1	1	1	0	0	1	1	0	1	1	1	0	1	0	0	0	0	1	0	0	1	1	1	1	0	0	0	0	1	0	1	0	0	0	0	1	1
337	1	1	0	0	0	1	1	1	0	0	1	1	0	1	1	0	0	1	0	0	0	0	1	1	1	0	1	1	0	1	0	1	1	1	0	1	0	0	0	0	0	0
338	1	1	0	0	0	1	1	1	0	0	1	1	0	1	1	0	0	1	0	0	0	0	1	1	0	0	1	1	1	1	0	1	0	1	0	1	0	0	0	0	0	0
339	1	0	0	0	0	1	1	1	0	0	1	1	0	1	1	1	0	1	0	0	0	0	1	0	0	1	1	1	0	0	0	0	0	1	0	1	1	0	0	0	0	0
340	1	1	0	0	0	1	1	1	0	0	1	1	1	1	1	1	0	1	0	0	0	0	1	1	0	0	1	0	1	1	0	0	1	1	0	1	0	0	0	0	0	0
341	2	1	0	0	0	1	1	1	0	0	1	1	0	0	1	0	0	0	1	0	0	0	1	0	0	1	1	1	0	0	0	0	0	1	0	1	0	0	0	0	0	0
342	1	1	0	0	0	1	1	1	0	0	1	1	0	0	1	0	0	1	0	0	0	0	0	0	0	1	1	1	0	0	0	0	0	1	0	1	0	0	0	0	0	0
343	1	0	0	0	0	1	1	1	0	0	1	1	0	0	1	0	1	1	0	0	0	0	1	1	0	0	1	1	0	0	0	0	0	1	0	1	0	0	0	0	0	0
344	1	1	0	0	0	1	1	1	0	0	1	1	0	1	1	1	0	1	0	0	0	0	1	0	0	1	1	1	0	1	0	0	1	1	0	1	0	0	0	0	0	0
345	3	1	0	0	0	1	1	1	0	0	1	1	0	1	1	1	0	1	0	0	0	0	1	0	0	1	1	1	0	1	0	0	1	1	0	1	0	0	0	0	0	0
346	3	1	0	0	0	1	1	1	0	0	1	1	0	0	1	0	0	1	0	0	0	0	1	1	1	1	1	0	1	1	0	0	0	1	1	0	0	0	0	0	0	0
347	2	1	0	0	0	1	1	1	0	0	1	1	0	0	1	1	0	0	0	0	0	0	1	0	0	1	1	1	0	1	0	0	0	1	0	1	0	0	0	0	0	0
348	3	1	0	0	0	1	1	1	0	0	1	1	0	0	1	1	0	1	0	0	0	0	0	0	0	1	1	1	0	0	0	0	1	1	1	0	0	0	0	0	0	0
349	1	0	0	0	0	1	1	1	0	0	1	1	0	0	1	0	0	1	0	0	0	0	0	0	0	1	1	1	0	0	0	0	0	1	0	1	0	0	0	0	0	0
350	1	1	0	0	0	1	1	1	0	0	1	1	0	0	1	1	0	1	0	0	0	0	1	0	0	1	1	1	1	0	0	0	0	1	0	1	0	0	0	0	0	0
351	1	1	0	0	0	1	1	1	0	0	1	0	0	0	1	1	1	1	0	0	0	0	1	1	0	1	1	0	1	0	0	0	0	1	1	1	0	0	0	1	3	1
352	2	1	0	0	0	1	1	1	0	0	1	0	0	0	1	0	0	1	0	0	0	0	1	0	0	1	1	1	1	1	0	0	1	1	0	1	0	0	1	1	9	1
353	2	1	0	0	0	1	1	1	0	0	1	0	0	1	1	1	0	1	0	0	0	0	1	0	0	1	1	1	0	0	0	0	0	1	0	1	0	0	0	1	3	1
354	2	0	0	0	0	1	1	1	0	0	1	0	0	1	1	0	0	1	0	0	0	0	1	0	0	1	1	1	0	0	0	0	0	1	0	1	0	0	0	0	0	0
355	2	0	0	0	0	1	1	1	0	0	1	0	0	1	1	0	0	0	0	0	0	0	0	1	0	1	0	1	0	0	0	0	0	1	0	1	0	0	0	0	0	0
356	1	1	0	0	0	1	1	1	0	0	1	0	0	0	1	1	0	1	0	0	0	0	1	0	0	1	1	1	0	0	0	0	0	1	0	1	0	0	0	0	0	0
357	1	0	0	0	0	1	1	1	0	0	1	0	0	0	1	0	0	1	0	0	0	0	1	1	0	0	0	0	1	0	0	0	0	1	0	1	0	0	0	0	0	0
358	2	1	0	0	0	1	1	1	0	0	1	0	0	1	1	1	0	1	0	0	0	0	1	1	0	1	0	0	1	1	0	0	1	1	0	1	0	0	0	0	0	0
359	1	1	0	0	0	1	1	1	0	0	1	0	0	1	0	0	0	1	0	0	0	0	1	0	0	1	1	1	0	0	0	0	0	1	0	1	0	0	0	0	0	0
360	1	1	0	0	0	1	1	1	0	0	1	0	0	1	1	1	0	1	0	0	0	0	1	0	0	1	1	1	0	0	1	0	1	1	0	1	0	0	0	0	0	0
361	1	1	0	0	0	1	1	1	0	0	1	0	0	1	1	0	0	1	0	0	0	0	0	1	0	1	1	1	1	0	0	0	0	1	0	1	0	0	0	0	0	0
362	2	0	0	0	0	1	1	1	0	0	1	0	0	1	1	0	0	1	0	0	0	0	1	1	0	1	1	1	0	0	0	0	0	1	0	1	0	0	0	0	0	0
363	2	0	0	0	0	1	1	1	0	0	1	0	0	1	1	0	0	1	0	0	0	0	0	0	0	1	1	0	1	0	0	0	1	1	0	0	0	0	0	0	0	0
364	2	1	0	0	0	1	1	1	0	0	1	0	0	0	1	0	0	1	0	0	0	0	1	1	0	1	1	0	1	1	0	0	0	1	0	1	0	0	0	0	0	0
365	1	0	0	0	0	1	1	1	0	0	1	0	0	1	1	0	0	1	0	0	0	0	0	0	0	1	1	1	0	0	0	0	0	1	0	1	0	0	0	0	0	0
366	1	1	0	0	0	1	1	1	0	0	1	0	0	1	0	0	0	1	0	0	0	0	1	1	0	1	1	1	1	0	0	1	0	1	0	1	0	0	0	0	0	0
367	2	1	0	0	0	1	1	1	0	0	1	0	0	0	0	0	0	1	0	0	0	1	0	0	0	1	1	1	0	1	0	0	0	1	0	1	0	0	0	1	6	1
368	1	1	0	0	0	1	1	1	0	0	1	0	0	0	0	0	0	1	0	0	0	0	1	0	0	1	1	1	0	0	0	0	0	1	0	1	1	0	0	0	0	0
369	1	1	0	0	0	1	1	1	0	0	1	0	0	0	0	0	0	1	1	0	0	0	0	0	0	1	1	1	1	1	0	0	1	1	0	1	0	0	0	0	0	0
370	3	1	0	0	0	1	1	1	1	0	1	0	1	1	1	0	0	1	0	0	0	0	0	0	0	1	1	1	0	0	0	0	0	0	0	1	0	0	0	0	0	0
371	2	0	0	0	0	1	1	1	1	0	1	1	1	1	1	0	0	1	0	0	0	0	1	0	1	0	1	1	0	0	0	0	1	1	0	1	0	0	0	0	0	0
372	1	1	0	0	0	1	1	1	1	0	1	0	0	0	1	0	0	0	0	0	0	0	1	0	0	1	1	1	1	0	0	0	0	1	0	1	0	0	0	0	0	0
373	1	1	0	0	0	1	1	1	1	0	1	1	0	1	1	0	0	1	0	0	0	0	1	0	0	1	1	1	0	0	0	0	0	1	0	0	0	0	0	0	0	0
374	3	0	0	0	0	1	0	1	1	1	0	0	0	1	1	0	0	1	0	0	0	0	1	0	0	0	1	1	0	0	0	0	0	1	0	1	0	1	0	1	3	1
375	2	1	0	0	0	1	1	1	1	1	0	1	0	1	0	0	1	0	0	0	0	0	0	0	0	0	1	0	1	0	0	0	0	1	0	1	0	0	0	0	0	0
376	2	1	0	0	0	1	1	1	1	1	1	1	1	1	1	1	0	1	0	0	0	0	1	1	0	1	1	1	1	1	0	0	0	0	0	1	0	0	0	0	0	0
377	1	1	0	0	0	1	1	1	1	1	1	1	1	1	1	1	0	1	0	0	0	1	1	1	0	0	1	1	0	1	0	1	0	1	0	1	0	0	0	0	0	0
378	1	1	0	0	0	1	1	1	1	1	1	1	0	1	1	1	0	0	0	0	1	0	1	1	0	1	1	1	1	1	0	0	1	1	0	1	1	0	0	0	0	0
379	2	0	0	0	0	1	1	1	1	1	1	0	0	0	0	0	0	0	0	0	0	0	0	0	0	0	0	1	1	0	0	0	0	1	0	1	0	0	0	0	1	1
380	1	1	0	0	0	1	1	1	0	0	0	0	0	1	0	0	0	1	0	0	0	0	1	0	0	1	1	1	0	0	0	0	0	1	0	1	0	0	0	0	0	0
381	2	1	0	0	0	1	1	1	0	0	0	0	0	0	0	0	0	1	0	0	0	0	1	0	0	1	1	1	0	1	0	0	0	1	0	1	0	0	0	0	1	1
382	3	1	0	0	0	1	1	1	0	0	0	0	0	0	0	0	1	0	0	0	0	0	0	0	0	1	1	1	0	0	0	0	0	1	0	1	0	0	0	0	0	0
383	3	0	0	0	0	1	0	0	0	0	0	1	0	0	1	0	0	1	0	0	0	0	0	0	0	1	1	1	0	0	0	0	0	0	0	1	0	0	0	0	0	0
384	3	1	0	0	0	1	0	0	0	0	0	0	0	0	1	0	1	1	0	0	0	0	1	0	0	1	1	1	0	1	0	0	0	1	0	1	0	0	0	0	0	0
385	3	1	0	0	0	1	0	0	0	0	0	0	0	1	1	0	0	0	0	0	0	0	0	0	0	1	1	1	0	0	0	0	0	1	0	1	0	0	0	0	0	0
386	2	1	0	0	0	1	0	0	0	0	0	0	0	1	1	0	0	1	0	0	0	0	1	1	0	0	1	1	1	1	0	0	0	1	0	1	0	0	0	0	0	0
387	2	1	0	0	0	1	0	0	0	0	0	0	0	1	1	0	0	1	0	0	0	0	0	0	0	0	1	0	1	0	0	0	0	1	0	1	0	0	0	0	2	1
388	3	1	0	0	0	1	0	0	0	0	0	0	0	0	1	0	0	1	0	0	0	0	1	0	0	0	1	1	0	0	0	0	0	1	0	1	0	0	0	0	0	0
389	1	1	0	0	0	1	0	0	0	0	0	0	0	0	1	0	1	1	0	0	0	0	1	1	0	1	1	1	1	1	0	0	1	1	0	1	1	0	0	0	0	0
390	3	1	0	0	0	1	0	0	0	0	0	0	0	0	0	0	0	0	0	0	0	0	0	0	0	0	1	1	1	1	0	0	0	1	1	0	0	0	1	0	5	1
391	3	1	0	0	0	1	0	0	0	0	1	0	0	0	0	0	0	0	0	0	0	0	1	1	0	1	1	1	0	0	0	0	0	0	0	1	0	0	0	0	0	0
392	2	1	0	0	0	1	0	0	0	0	1	1	0	0	0	0	0	0	0	0	0	0	1	0	0	0	1	1	0	1	0	0	0	0	0	1	0	0	0	0	0	0
393	1	0	0	0	0	1	0	0	0	0	1	1	0	1	1	0	0	0	0	0	0	0	1	0	0	1	1	1	0	1	0	0	0	1	0	1	0	0	0	0	0	0
394	2	1	0	0	0	1	0	0	0	0	1	1	0	1	0	1	0	0	0	0	0	0	1	1	0	0	1	1	0	0	0	0	1	0	0	1	0	0	0	0	2	1
395	2	1	0	0	0	1	0	0	0	0	1	1	0	0	0	0	0	1	1	0	0	0	0	0	0	0	1	1	0	1	0	0	1	1	0	1	0	0	0	0	0	0
396	3	0	0	0	0	1	0	0	0	0	1	0	0	0	1	0	0	0	0	0	0	0	1	0	0	0	1	1	1	0	0	0	0	1	0	1	0	0	0	0	0	0
397	3	1	0	0	0	1	0	0	0	0	1	0	0	1	1	1	0	1	0	0	0	0	1	0	0	1	1	1	0	1	0	0	0	1	0	1	0	0	0	0	0	0
398	1	1	0	0	0	1	0	0	0	0	0	0	0	0	0	0	0	1	0	0	0	0	1	0	0	1	1	1	0	0	0	0	0	1	0	1	0	0	0	0	0	0
399	1	0	0	0	0	1	0	0	0	0	0	0	0	0	0	0	0	1	0	0	0	0	1	0	0	0	1	1	0	0	0	0	0	1	0	1	0	0	0	0	0	0
400	3	0	0	0	0	1	0	0	0	0	0	0	0	0	0	0	0	1	0	0	0	0	0	0	0	0	1	1	0	0	0	0	0	1	0	1	0	0	0	0	0	0
401	3	0	0	0	0	1	0	1	0	0	0	1	0	0	1	0	0	1	0	0	0	0	1	0	0	1	1	1	0	0	0	0	0	1	0	1	0	0	0	0	0	0
402	1	1	0	0	0	1	0	1	0	0	0	0	0	1	1	1	0	1	0	0	0	0	1	0	0	1	1	1	0	1	0	0	1	1	0	1	0	0	0	0	0	0
403	2	0	0	0	0	1	0	1	0	0	0	0	0	0	1	0	0	1	0	0	0	0	1	0	0	1	1	1	0	0	0	0	0	1	0	1	0	1	1	1	5	1
404	1	1	0	0	0	1	0	1	0	0	0	0	0	0	1	0	0	1	0	0	0	0	1	0	0	1	1	1	0	0	0	0	0	1	0	1	0	0	0	0	0	0
405	3	1	0	0	0	1	0	1	0	0	1	1	0	1	1	1	0	1	0	0	0	0	0	0	0	1	1	1	0	0	0	0	1	1	0	1	0	0	0	0	0	0
406	1	0	0	0	0	1	0	1	0	0	1	1	0	1	1	1	0	1	0	0	0	0	1	1	0	1	1	1	0	1	0	0	0	1	0	1	0	0	0	0	0	0
407	1	1	0	0	0	1	0	1	0	0	1	1	0	0	1	0	0	1	0	0	0	0	1	0	0	1	1	1	0	0	0	0	1	1	0	1	0	0	0	0	0	0
408	2	0	0	0	0	1	0	1	0	0	1	1	0	0	0	0	0	1	0	0	0	0	0	0	0	0	1	1	0	0	0	0	0	0	0	1	0	0	1	1	4	1
409	3	0	0	0	0	1	0	1	0	0	1	0	0	1	1	0	0	0	0	0	0	0	1	0	0	1	1	1	0	0	0	0	0	1	0	1	0	0	0	0	0	0
410	2	0	0	0	0	1	0	1	0	0	1	0	0	1	1	1	1	0	0	0	0	0	0	0	0	1	0	1	0	1	0	1	0	1	0	1	0	0	0	0	0	0
411	1	0	0	0	0	1	0	1	0	0	1	0	0	1	1	0	0	0	0	0	0	0	0	0	0	1	1	1	0	0	0	0	0	1	0	1	0	0	0	0	0	0
412	1	0	0	0	0	1	0	1	0	0	1	0	0	1	1	0	0	1	0	0	0	0	0	1	0	1	0	1	0	0	0	0	0	0	0	1	0	0	0	0	1	1
413	1	1	0	0	0	1	0	1	0	0	1	0	0	1	1	0	0	1	0	0	0	0	0	0	0	1	1	1	0	0	0	0	0	1	0	1	0	1	1	0	5	1
414	1	1	0	0	0	1	0	1	0	0	1	0	0	1	1	0	0	1	0	0	0	0	1	0	0	1	1	1	1	1	0	0	0	1	0	1	0	0	0	0	0	0
415	3	1	0	0	0	1	0	1	0	0	1	0	0	0	1	0	0	1	0	0	0	0	1	0	0	1	1	1	0	0	0	0	0	1	0	1	0	0	0	0	0	0
416	1	1	0	0	0	1	0	1	0	0	1	0	0	0	1	0	0	1	0	0	0	1	1	0	0	1	1	1	0	1	0	0	0	1	0	1	0	0	0	0	0	0
417	1	1	0	0	0	1	0	1	1	0	0	0	0	1	0	0	0	1	0	0	0	0	1	0	0	1	1	1	0	1	0	1	0	1	0	1	0	0	0	0	0	0
418	1	1	0	0	0	1	0	1	0	0	0	0	0	0	0	0	0	1	0	0	0	0	1	0	0	1	1	1	0	0	0	0	0	1	0	1	0	0	0	0	0	0
419	3	1	0	0	0	1	0	1	0	0	0	0	0	0	0	0	1	1	0	0	0	0	1	0	0	1	1	1	1	0	0	0	0	1	0	1	0	0	1	1	4	1
420	2	1	0	0	0	0	1	0	0	0	0	0	0	0	0	0	0	1	0	0	0	0	0	0	0	1	1	1	0	0	0	0	0	1	0	1	0	0	0	0	0	0
421	3	1	0	0	0	0	1	0	0	0	0	1	0	1	1	1	0	1	0	0	0	0	1	0	0	1	1	1	0	0	0	0	0	1	0	1	0	0	0	0	2	1
422	1	1	0	0	0	0	1	0	0	0	0	1	0	1	1	0	0	1	0	0	0	0	0	0	0	0	1	1	0	0	0	0	0	1	0	1	0	0	0	0	0	0
423	3	0	0	0	0	0	1	0	0	0	0	1	0	0	0	0	0	1	0	0	0	0	0	0	0	0	1	0	0	1	0	0	0	1	0	1	0	0	0	0	0	0
424	3	1	0	0	0	0	1	0	0	0	0	0	0	1	1	0	0	0	0	0	0	0	1	0	0	0	1	1	0	1	0	0	0	1	0	1	0	0	1	0	2	1
425	1	1	0	0	0	0	1	0	0	0	0	0	0	1	1	0	0	0	1	0	0	0	1	0	0	1	1	0	1	0	0	0	0	1	0	1	0	0	0	0	0	0
426	1	0	0	0	0	0	1	0	0	0	0	0	0	0	1	0	0	0	0	0	0	1	0	0	0	1	1	0	1	1	0	0	0	1	0	1	0	0	0	0	0	0
427	1	1	0	0	0	0	1	0	0	0	0	0	0	0	1	0	0	1	0	0	0	0	1	0	0	1	1	1	0	0	0	0	0	1	0	1	0	0	0	0	0	0
428	3	1	0	0	0	0	1	0	0	0	0	0	0	0	1	0	0	1	0	0	0	0	1	0	0	0	1	1	0	0	0	0	0	1	0	1	0	0	0	0	0	0
429	2	0	0	0	0	0	0	0	0	0	0	0	0	0	1	0	0	1	0	0	0	1	1	0	0	1	1	1	0	0	0	0	0	1	0	1	0	0	0	0	0	0
430	2	1	0	0	0	0	1	0	0	0	1	1	1	1	1	0	0	1	0	0	0	0	1	0	0	0	1	1	1	1	0	1	0	1	0	1	0	0	0	0	0	0
431	2	1	0	0	0	0	1	0	0	0	1	1	0	0	1	1	0	1	0	0	0	0	1	0	0	0	1	1	0	1	0	0	0	1	0	1	0	0	0	0	0	0
432	2	1	0	0	0	0	1	0	0	0	1	1	0	1	1	0	0	1	0	0	0	0	1	0	0	1	1	1	1	0	0	0	1	1	0	1	0	1	0	1	5	1
433	2	0	0	0	0	0	1	0	0	0	1	0	0	1	1	0	0	0	0	0	0	0	1	0	0	0	1	1	0	0	0	0	0	1	0	1	0	0	0	0	0	0
434	2	1	0	0	0	0	1	0	0	0	1	0	0	1	1	1	0	1	0	0	0	0	1	0	0	1	1	1	0	0	0	0	0	1	0	1	0	0	1	0	3	1
435	1	1	0	0	0	0	1	0	0	0	1	0	0	0	1	0	0	1	0	0	0	0	0	0	0	1	1	1	1	0	0	0	1	1	0	1	0	0	0	0	0	0
436	1	0	0	0	0	0	1	0	0	0	1	0	0	0	0	0	0	1	0	0	0	0	0	0	0	1	1	1	0	0	0	0	1	1	0	1	0	0	0	0	0	0
437	1	0	0	0	0	0	1	0	0	0	0	0	0	1	0	1	0	0	0	0	0	0	0	0	0	1	1	1	0	1	0	0	0	1	0	1	0	0	0	0	0	0
438	2	1	0	0	0	0	1	0	0	0	0	0	0	0	0	0	0	1	0	0	0	0	1	0	0	1	1	1	0	0	0	0	0	0	0	1	0	0	0	0	4	1
439	2	1	0	0	0	0	1	0	0	0	0	0	0	0	0	0	0	1	0	0	0	0	0	0	0	1	1	1	0	0	0	0	0	1	0	1	0	0	0	0	0	0
440	1	1	0	0	0	0	1	0	0	0	0	0	0	0	0	0	0	1	0	0	0	0	0	0	0	0	1	1	0	0	0	0	0	1	0	1	0	0	0	0	0	0
441	3	1	0	0	0	0	1	1	0	0	0	0	0	0	0	0	0	0	0	0	0	0	0	0	1	0	1	1	0	0	0	0	0	0	1	0	0	0	0	0	0	0
442	2	1	0	0	0	0	1	1	0	0	0	1	0	0	0	1	0	1	0	0	0	0	0	0	0	1	1	1	0	1	0	0	0	1	0	1	0	0	0	0	0	0
443	2	1	0	0	0	0	1	1	0	0	0	1	0	1	1	0	0	1	0	0	0	0	1	0	0	1	1	1	0	0	0	0	0	1	0	1	0	0	0	0	1	1
444	3	1	0	0	0	0	1	1	0	0	0	1	0	0	1	0	0	1	0	0	0	0	1	0	0	1	1	1	1	0	0	0	0	1	0	1	0	0	0	0	0	0
445	1	0	0	0	0	0	1	1	0	0	0	1	0	0	0	0	0	1	0	0	0	0	1	0	0	1	1	1	0	0	0	0	0	1	0	1	0	0	0	0	0	0
446	2	0	0	0	0	0	1	1	0	0	0	0	0	0	1	0	0	0	0	0	0	0	0	0	0	0	0	1	0	0	0	0	0	0	0	0	0	0	0	0	0	0
447	3	1	0	0	0	0	1	1	0	0	0	0	0	0	1	0	0	0	0	0	0	1	1	0	0	1	1	1	0	0	0	0	0	1	0	1	0	0	0	0	0	0
448	2	1	0	0	0	0	1	1	0	0	1	1	0	1	1	1	0	1	0	0	0	0	1	0	0	1	1	1	0	1	0	0	1	1	0	1	0	0	0	0	0	0
449	1	1	0	0	0	0	1	1	0	0	1	1	0	1	1	0	0	1	0	0	0	0	1	1	0	0	1	1	0	0	0	0	0	1	0	1	0	0	0	0	0	0
450	1	0	0	0	0	0	1	1	0	0	1	0	0	0	1	1	0	0	0	0	0	0	1	0	0	1	1	1	1	1	0	0	0	1	0	1	0	0	0	0	0	0
451	1	0	0	0	0	0	1	1	0	0	1	0	0	0	1	0	0	1	0	0	0	0	1	1	0	0	1	1	0	0	0	0	0	1	0	1	0	0	0	0	0	0
452	1	1	0	0	0	0	1	1	0	0	1	0	0	0	1	0	0	1	0	0	0	0	1	0	0	1	1	1	0	0	0	0	0	1	0	1	0	0	0	0	0	0
453	1	1	0	0	0	0	1	1	0	0	1	0	0	0	1	0	0	1	0	0	0	0	1	0	0	1	1	0	1	0	0	0	0	1	0	1	0	0	0	0	0	0
454	1	1	0	0	0	0	1	1	1	1	1	1	0	1	1	1	0	1	0	0	0	0	1	0	0	1	1	1	1	1	1	0	1	1	1	1	0	0	0	0	0	0
455	2	1	0	0	0	0	1	1	0	0	0	0	0	0	0	0	0	1	0	0	0	0	1	0	0	0	0	1	0	0	0	0	0	1	0	1	0	0	0	0	0	0
456	3	1	0	0	0	0	0	0	0	0	0	0	0	0	0	0	0	0	0	0	0	0	0	1	0	0	0	1	0	0	0	0	0	0	0	1	0	1	0	0	4	1
457	3	1	0	0	0	0	0	0	0	0	0	0	0	0	0	0	0	0	0	0	0	0	0	0	1	0	0	1	0	1	0	0	0	1	0	1	0	0	0	0	0	0
458	3	1	0	0	0	0	0	0	0	0	0	0	0	0	0	0	0	0	0	0	0	0	0	0	0	1	1	1	0	0	0	0	0	0	0	1	0	0	0	1	3	1
459	2	1	0	0	0	0	0	0	0	0	0	0	0	0	0	0	0	0	0	0	0	0	0	0	0	1	1	1	0	0	0	0	0	1	0	1	0	0	0	0	0	0
460	1	0	0	0	0	0	0	0	0	0	0	1	0	0	0	0	0	0	0	0	0	0	0	0	0	0	0	1	1	0	0	0	0	0	0	1	0	0	0	0	3	1
461	3	0	0	0	0	0	0	0	0	0	0	1	0	0	0	0	0	0	0	0	0	0	1	0	0	0	0	0	1	0	0	0	0	0	0	0	0	0	0	0	0	0
462	1	1	0	0	0	0	0	0	0	0	0	1	1	0	1	0	0	1	0	0	0	0	0	0	0	1	1	1	0	0	0	0	0	0	0	1	0	0	0	0	0	0
463	3	0	0	0	0	0	0	0	0	0	0	1	0	1	1	0	0	1	0	0	0	0	0	0	0	1	1	1	1	1	0	0	1	1	0	1	0	1	0	1	3	1
464	2	1	0	0	0	0	0	0	0	0	0	1	0	0	1	0	0	1	0	0	0	0	1	0	0	1	1	1	1	0	0	0	0	1	0	1	0	0	0	0	0	0
465	1	1	0	0	0	0	0	0	0	0	0	1	0	0	1	0	0	1	0	0	0	0	1	0	1	1	1	1	0	0	0	0	0	1	0	1	0	0	0	0	0	0
466	1	0	0	0	0	0	0	0	0	0	0	1	0	0	1	0	0	1	0	0	0	0	0	0	0	0	1	1	0	0	0	0	0	1	0	1	0	0	0	0	0	0
467	2	1	0	0	0	0	0	0	0	0	0	1	0	0	0	0	0	0	0	0	0	0	0	0	0	0	0	0	1	0	0	0	0	0	0	1	0	0	0	0	0	0
468	2	1	0	0	0	0	0	0	0	0	0	1	0	0	0	0	0	0	0	0	0	1	0	0	0	0	1	1	0	0	0	0	0	0	0	1	0	0	0	0	0	0
469	1	1	0	0	0	0	0	0	0	0	0	0	0	0	1	0	0	0	0	0	0	0	1	0	1	0	1	0	1	0	1	0	0	1	0	1	0	1	0	1	6	1
470	2	0	0	0	0	0	0	0	0	0	0	0	0	0	1	0	0	0	0	0	0	0	1	0	0	1	1	1	0	0	0	0	0	1	0	1	0	0	0	0	0	0
471	3	0	0	0	0	0	0	0	0	0	0	0	0	0	1	0	0	0	0	0	0	0	0	1	0	0	0	1	0	1	0	0	1	1	0	1	0	0	0	1	2	1
472	1	0	0	0	0	0	0	0	0	0	0	0	0	0	1	0	0	0	0	0	0	0	0	0	0	1	1	0	1	1	0	0	1	0	0	0	0	0	0	0	0	0
473	2	1	0	0	0	0	0	0	0	0	0	0	0	0	1	0	0	0	0	0	0	0	0	0	0	1	1	1	0	0	0	0	1	1	0	1	0	0	0	0	0	0
474	1	0	0	0	0	0	0	0	0	0	0	0	0	1	1	0	0	0	0	0	0	0	0	0	0	0	0	1	0	0	0	0	0	1	0	0	0	0	0	0	0	0
475	2	0	0	0	0	0	0	0	0	0	0	0	0	1	1	0	0	0	0	0	0	0	1	0	0	1	0	1	0	0	0	0	0	1	0	1	0	0	0	0	0	0
476	1	1	0	0	0	0	0	0	0	0	0	0	0	1	1	1	0	1	0	0	0	0	1	0	0	1	1	1	0	0	1	0	0	1	0	1	0	0	0	0	0	0
477	2	1	0	0	0	0	0	0	0	0	0	0	0	1	1	0	0	0	0	0	0	1	0	0	0	1	1	1	0	0	0	0	0	1	0	1	1	0	0	0	0	0
478	1	0	0	0	0	0	0	0	0	0	0	0	0	1	1	0	0	1	0	0	0	0	1	1	0	0	1	1	0	1	0	0	1	1	0	1	0	0	0	0	0	0
479	3	1	0	0	0	0	0	0	0	0	0	0	0	1	1	0	0	1	0	0	0	0	1	0	0	1	1	1	0	0	0	0	0	1	1	1	0	0	0	0	0	0
480	3	1	0	0	0	0	0	0	0	0	0	0	0	1	1	0	0	1	0	0	0	0	1	0	0	1	1	1	0	0	0	0	0	1	0	1	0	0	0	0	0	0
481	2	0	0	0	0	0	0	0	0	0	0	0	0	1	1	0	0	1	0	0	0	0	0	0	0	1	0	1	0	1	0	0	0	1	0	1	0	0	0	0	0	0
482	3	0	0	0	0	0	0	0	0	0	0	0	0	1	1	0	0	1	0	0	0	0	0	0	0	1	1	1	0	0	0	0	0	1	0	1	0	0	1	0	3	1
483	1	0	0	0	0	0	0	0	0	0	0	0	0	1	1	0	0	1	0	0	0	0	0	0	0	0	1	1	0	0	0	0	0	1	0	1	0	0	0	0	0	0
484	2	0	0	0	0	0	0	0	0	0	0	0	0	0	1	0	0	0	0	0	0	1	1	0	0	1	1	1	0	0	0	0	0	1	0	1	0	0	0	1	4	1
485	2	0	0	0	0	0	0	0	0	0	0	0	0	0	1	0	0	1	0	0	0	0	0	1	0	1	1	1	0	0	0	0	0	1	0	1	0	1	0	1	3	1
486	3	0	0	0	0	0	0	0	0	0	0	0	0	0	1	0	0	1	0	0	0	0	1	0	0	1	1	1	0	0	0	0	0	1	0	1	1	1	1	1	7	1
487	3	1	0	0	0	0	0	0	0	0	0	0	0	0	1	0	0	1	0	0	0	0	1	0	0	1	0	1	0	0	0	0	0	1	0	1	0	0	1	0	2	1
488	3	1	0	0	0	0	0	0	0	0	0	0	0	0	1	0	0	1	0	0	0	0	1	0	0	1	1	99	99	99	99	99	99	99	99	99	99	0	0	0	0	0
489	3	1	0	0	0	0	0	0	0	0	0	0	0	0	1	0	0	1	0	0	0	0	1	0	0	1	1	1	0	1	0	0	0	1	0	1	1	0	0	0	0	0
490	1	1	0	0	0	0	0	0	0	0	0	0	0	0	1	0	0	1	0	0	0	0	1	0	0	0	1	1	0	1	0	0	1	1	0	1	0	0	0	0	0	0
491	2	0	0	0	0	0	0	0	0	0	0	0	0	0	1	0	0	1	0	0	0	0	0	0	0	1	0	1	0	0	0	0	0	1	0	1	0	0	0	0	1	1
492	2	0	0	0	0	0	0	0	0	0	0	0	0	0	1	0	0	1	0	0	0	0	0	0	0	0	1	1	0	0	0	0	0	0	0	1	0	0	0	0	0	0
493	1	1	0	0	0	0	0	0	0	0	0	0	0	0	1	0	0	1	0	0	0	0	0	0	0	0	0	1	0	0	0	0	0	1	0	0	0	0	0	0	0	0
494	3	1	0	0	0	0	0	0	0	0	0	0	0	0	1	0	0	1	0	0	0	0	0	0	0	0	0	1	0	1	0	0	0	1	0	1	0	0	0	0	0	0
495	3	0	0	0	0	0	0	0	0	0	0	0	0	0	1	0	1	0	0	0	0	0	1	1	0	1	1	1	0	0	0	0	0	1	0	1	0	0	0	0	0	0
496	2	0	0	0	0	0	0	0	0	0	0	0	0	0	1	0	1	1	0	0	0	0	0	0	0	0	1	1	0	0	0	0	0	0	0	1	0	0	1	1	3	1
497	3	0	0	0	0	0	0	0	0	0	0	0	0	0	0	0	0	0	0	0	0	0	0	0	0	0	1	1	0	0	0	0	0	0	0	1	0	1	1	1	9	1
498	1	0	0	0	0	0	0	0	0	0	0	0	0	0	0	0	0	0	0	0	0	0	0	0	0	0	1	1	0	0	0	0	0	1	0	1	0	0	0	0	0	0
499	3	1	0	0	0	0	0	0	0	0	0	0	0	0	0	0	0	0	0	0	0	0	0	0	0	0	1	1	0	0	0	0	0	1	0	1	0	0	1	1	4	1
500	2	0	0	0	0	0	0	0	0	0	1	0	0	0	0	0	0	0	0	0	0	0	0	0	0	0	0	1	0	0	0	0	0	1	0	0	0	1	0	0	2	1
501	1	1	0	0	0	0	0	0	0	0	1	0	0	0	0	0	0	0	0	0	0	0	0	0	0	0	1	1	0	0	0	0	0	1	0	1	0	1	1	1	10	1
502	2	1	0	0	0	0	0	0	0	0	1	1	1	1	1	1	0	0	0	0	0	0	1	1	0	0	1	1	1	0	0	0	1	1	0	0	0	0	0	0	0	0
503	2	1	0	0	0	0	0	0	0	0	1	1	0	0	1	0	0	0	0	0	0	0	0	0	1	0	1	1	0	0	0	0	0	1	0	1	0	0	0	0	0	0
504	1	1	0	0	0	0	0	0	0	0	1	1	0	1	1	0	0	0	0	0	0	0	1	0	0	1	1	1	1	0	0	0	0	0	0	1	0	0	0	0	0	0
505	3	1	0	0	0	0	0	0	0	0	1	1	0	1	1	1	0	1	0	0	0	0	0	0	0	1	1	1	0	1	0	0	1	1	0	1	0	0	0	0	0	0
506	1	1	0	0	0	0	0	0	0	0	1	1	0	1	1	0	0	1	0	0	0	0	1	0	0	1	1	1	0	1	0	0	1	1	0	1	0	0	0	0	0	0
507	1	1	0	0	0	0	0	0	0	0	1	1	0	1	1	0	0	1	0	0	0	0	1	0	0	1	1	1	1	0	0	0	1	1	0	1	0	0	0	0	0	0
508	2	1	0	0	0	0	0	0	0	0	1	1	0	1	1	0	1	0	0	0	0	0	1	1	0	0	1	1	0	1	0	1	0	1	0	1	0	0	0	0	0	0
509	3	0	0	0	0	0	0	0	0	0	1	1	0	1	0	1	0	0	0	0	0	0	0	0	0	1	1	1	0	1	0	0	0	1	0	1	0	0	0	0	0	0
510	3	0	0	0	0	0	0	0	0	0	1	1	0	1	0	0	0	1	0	0	0	0	0	0	0	0	0	99	99	99	99	99	99	99	99	99	99	0	0	0	0	0
511	1	0	0	0	0	0	0	0	0	0	1	1	0	0	0	0	0	1	0	0	0	0	1	0	0	1	0	1	1	0	0	0	0	0	0	1	0	1	1	1	9	1
512	1	0	0	0	0	0	0	0	0	0	1	0	0	0	1	0	0	0	0	0	0	0	1	0	0	1	0	1	1	0	0	0	0	1	0	1	0	0	0	0	0	0
513	1	1	0	0	0	0	0	0	0	0	1	0	0	0	1	1	0	1	0	0	0	0	0	1	0	1	1	1	0	0	0	0	0	0	0	1	0	0	0	1	2	1
514	1	0	0	0	0	0	0	0	0	0	1	0	0	1	1	1	0	0	0	0	0	0	0	0	0	0	1	1	0	0	0	0	0	0	0	0	0	0	0	0	0	0
515	1	1	0	0	0	0	0	0	0	0	1	0	0	1	1	1	0	1	0	0	0	0	1	0	0	1	1	1	0	0	0	0	0	1	0	1	0	0	0	0	5	1
516	1	0	0	0	0	0	0	0	0	0	1	0	0	1	1	0	0	1	0	0	0	0	0	0	0	0	0	1	0	0	0	0	0	0	0	1	0	0	0	0	0	0
517	1	1	0	0	0	0	0	0	0	0	1	0	0	1	1	0	0	1	0	0	0	0	1	0	0	1	1	1	0	1	0	0	0	1	0	1	0	0	0	0	1	1
518	2	1	0	0	0	0	0	0	0	0	1	0	0	1	1	0	1	0	0	0	0	0	1	0	0	1	1	1	0	1	0	1	0	1	0	1	0	0	0	0	0	0
519	1	1	0	0	0	0	0	0	0	0	1	0	0	0	1	0	0	0	0	1	0	0	1	0	0	1	1	1	0	0	0	0	0	1	0	1	0	0	0	0	0	0
520	3	0	0	0	0	0	0	0	0	0	1	0	0	0	1	0	0	1	0	0	0	0	0	0	0	0	0	1	0	0	0	0	0	0	0	1	1	1	0	1	3	1
521	3	0	0	0	0	0	0	0	0	0	1	0	0	0	1	0	0	1	0	0	0	0	0	0	0	0	0	1	0	1	0	0	0	1	0	1	0	0	0	0	0	0
522	1	0	0	0	0	0	0	0	0	0	1	0	0	0	1	0	0	1	0	0	0	0	1	0	0	1	1	0	1	0	0	0	0	1	0	1	0	0	0	0	1	1
523	2	0	0	0	0	0	0	0	0	0	1	0	0	0	1	0	0	1	0	0	0	0	1	0	0	1	1	0	1	0	1	0	0	1	0	1	0	1	0	1	4	1
524	2	1	0	0	0	0	0	0	0	0	1	0	0	0	1	0	0	1	0	0	0	0	1	0	0	1	1	1	0	0	0	0	0	1	0	1	0	0	0	0	0	0
525	1	1	0	0	0	0	0	0	0	0	1	0	0	0	1	0	0	1	0	0	0	0	0	1	0	0	0	1	0	0	0	0	0	1	0	1	0	0	0	0	1	1
526	1	0	0	0	0	0	0	0	0	0	1	0	0	0	0	0	0	0	0	0	0	0	0	0	0	0	1	99	99	99	99	99	99	99	99	99	99	0	0	0	0	0
527	1	1	0	0	0	0	0	0	0	0	1	0	0	1	0	0	0	1	0	0	0	0	1	0	0	1	1	1	0	0	0	0	0	1	0	1	0	0	0	0	0	0
528	1	1	0	0	0	0	0	0	0	0	1	0	0	1	0	0	0	1	0	0	0	0	1	0	0	1	1	1	0	1	1	0	0	1	0	1	0	0	0	0	0	0
529	1	0	0	0	0	0	0	0	0	0	1	0	0	1	0	0	1	0	0	0	0	0	1	1	0	0	1	1	0	0	0	0	0	1	0	1	0	0	0	0	0	0
530	1	1	0	0	0	0	0	0	0	0	1	0	0	0	0	0	0	1	0	0	0	0	1	0	0	1	1	1	1	1	1	0	0	1	0	1	0	0	0	0	0	0
531	1	1	0	0	0	0	0	0	0	0	1	0	0	0	0	0	0	1	0	0	0	0	1	0	0	0	1	1	1	0	0	0	0	1	0	1	0	0	1	1	4	1
532	1	0	0	0	0	0	0	0	0	0	1	0	0	0	0	0	0	1	0	0	0	0	0	0	0	1	0	1	0	0	0	0	0	1	0	1	0	1	1	1	5	1
533	3	0	0	0	0	0	0	0	0	0	0	0	0	0	0	0	0	0	0	0	0	0	0	0	0	0	0	1	0	0	0	0	0	1	0	1	0	0	1	0	2	1
534	3	0	0	0	0	0	0	0	0	0	0	0	0	0	0	0	0	0	0	0	0	0	0	0	0	0	0	0	0	0	0	0	0	0	0	0	0	1	0	0	3	1
535	3	0	0	0	0	0	0	0	0	0	0	0	0	0	0	0	0	0	0	0	0	0	0	0	0	0	0	1	0	0	0	0	0	0	0	1	0	1	1	0	4	1
536	3	0	0	0	0	0	0	0	0	0	0	0	0	0	0	0	0	0	0	0	0	0	0	0	0	0	0	1	0	1	1	0	1	1	0	1	0	1	1	1	9	1
537	3	0	0	0	0	0	0	0	0	0	0	0	0	0	0	0	0	0	0	0	0	0	0	0	0	0	0	1	0	1	0	0	0	1	0	1	0	0	0	1	3	1
538	3	0	0	0	0	0	0	0	0	0	0	0	0	0	0	0	0	0	0	0	0	0	0	0	0	0	0	1	0	0	0	0	0	0	0	0	0	0	1	0	7	1
539	3	0	0	0	0	0	0	0	0	0	0	0	0	0	0	0	0	0	0	0	0	0	0	0	0	0	0	1	0	0	0	0	0	1	0	1	0	0	1	0	2	1
540	3	0	0	0	0	0	0	0	0	0	0	0	0	0	0	0	0	0	0	0	0	0	0	0	0	0	0	0	0	0	0	0	0	0	0	1	0	0	1	0	3	1
541	3	0	0	0	0	0	0	0	0	0	0	0	0	0	0	0	0	0	0	0	0	0	0	0	0	0	0	1	0	1	0	0	0	1	0	1	1	0	1	1	5	1
542	3	0	0	0	0	0	0	0	0	0	0	0	0	0	0	0	0	0	0	0	0	0	0	0	0	0	0	1	0	1	0	0	0	1	1	0	0	1	0	1	3	1
543	3	0	0	0	0	0	0	0	0	0	0	0	0	0	0	0	0	0	0	0	0	0	0	0	0	0	0	1	0	0	0	0	0	1	0	1	0	1	0	1	6	1
544	3	0	0	0	0	0	0	0	0	0	0	0	0	0	0	0	0	0	0	0	0	0	0	0	0	0	0	1	0	0	0	0	0	1	0	1	0	0	0	1	4	1
545	3	0	0	0	0	0	0	0	0	0	0	0	0	0	0	0	0	0	0	0	0	0	0	0	0	0	0	1	0	1	0	0	0	0	0	0	0	0	0	0	0	0
546	3	0	0	0	0	0	0	0	0	0	0	0	0	0	0	0	0	0	0	0	0	0	0	0	0	0	0	1	1	0	0	1	0	1	0	1	0	0	0	0	0	0
547	3	0	0	0	0	0	0	0	0	0	0	0	0	0	0	0	0	0	0	0	0	0	0	0	0	0	0	1	0	1	0	0	0	1	0	1	0	0	0	0	0	0
548	3	0	0	0	0	0	0	0	0	0	0	0	0	0	0	0	0	0	0	0	0	0	0	0	0	0	0	1	0	1	0	0	0	0	0	1	0	0	0	0	0	0
549	1	0	0	0	0	0	0	0	0	0	0	0	0	0	0	0	0	0	0	0	0	0	0	0	0	0	0	0	0	0	0	0	0	0	0	0	0	0	0	0	0	0
550	1	0	0	0	0	0	0	0	0	0	0	0	0	0	0	0	0	0	0	0	0	0	0	0	0	0	0	0	0	0	0	0	0	0	0	0	0	0	0	0	0	0
551	1	0	0	0	0	0	0	0	0	0	0	0	0	0	0	0	0	0	0	0	0	0	0	0	0	0	0	0	0	0	0	0	0	0	0	0	0	0	0	0	0	0
552	3	0	0	0	0	0	0	0	0	0	0	0	0	0	0	0	0	0	0	0	0	0	0	0	0	0	0	0	0	0	0	0	0	0	0	0	0	0	0	0	0	0
553	3	0	0	0	0	0	0	0	0	0	0	0	0	0	0	0	0	0	0	0	0	0	0	0	0	0	0	1	0	1	0	0	0	0	0	1	0	0	0	0	0	0
554	2	0	0	0	0	0	0	0	0	0	0	0	0	0	0	0	0	0	0	0	0	0	0	0	0	0	0	1	0	0	0	0	0	0	0	1	1	0	0	0	0	0
555	2	0	0	0	0	0	0	0	0	0	0	0	0	0	0	0	0	0	0	0	0	0	0	0	0	0	0	99	99	99	99	99	99	99	99	99	99	0	0	0	0	0
556	2	0	0	0	0	0	0	0	0	0	0	0	0	0	0	0	0	0	0	0	0	0	0	0	0	0	0	0	0	0	0	0	0	0	0	0	0	0	0	0	0	0
557	2	0	0	0	0	0	0	0	0	0	0	0	0	0	0	0	0	0	0	0	0	0	0	0	0	0	0	1	0	0	0	0	0	0	0	0	0	0	0	0	0	0
558	2	0	0	0	0	0	0	0	0	0	0	0	0	0	0	0	0	0	0	0	0	0	0	0	0	0	0	0	0	0	0	0	0	0	0	0	0	0	0	0	0	0
559	2	0	0	0	0	0	0	0	0	0	0	0	0	0	0	0	0	0	0	0	0	0	0	0	0	0	0	0	0	0	0	0	0	0	0	0	0	0	0	0	0	0
560	2	0	0	0	0	0	0	0	0	0	0	0	0	0	0	0	0	0	0	0	0	0	0	0	0	0	0	0	0	0	0	0	0	0	0	1	0	0	0	0	0	0
561	2	0	0	0	0	0	0	0	0	0	0	0	0	0	0	0	0	0	0	0	0	0	0	0	0	0	0	1	0	0	0	0	0	0	0	1	0	0	0	0	0	0
562	2	0	0	0	0	0	0	0	0	0	0	0	0	0	0	0	0	0	0	0	0	0	0	0	0	0	0	0	0	0	0	0	0	0	0	0	0	0	0	0	0	0
563	2	0	0	0	0	0	0	0	0	0	0	0	0	0	0	0	0	0	0	0	0	0	0	0	0	0	0	1	1	0	0	0	0	1	0	1	0	0	0	0	0	0
564	2	0	0	0	0	0	0	0	0	0	0	0	0	0	0	0	0	0	0	0	0	0	0	0	0	0	0	1	0	0	0	0	0	1	0	1	0	0	0	0	0	0
565	2	0	0	0	0	0	0	0	0	0	0	0	0	0	0	0	0	0	0	0	0	0	0	0	0	0	0	99	99	99	99	99	99	99	99	99	99	0	0	0	0	0
566	2	0	0	0	0	0	0	0	0	0	0	0	0	0	0	0	0	0	0	0	0	0	0	0	0	0	0	0	1	0	0	0	0	1	0	1	0	0	0	0	0	0
567	2	0	0	0	0	0	0	0	0	0	0	0	0	0	0	0	0	0	0	0	0	0	0	0	0	0	0	0	0	0	0	0	0	0	0	0	0	0	0	0	0	0
568	2	0	0	0	0	0	0	0	0	0	0	0	0	0	0	0	0	0	0	0	0	0	0	0	0	0	0	0	0	0	0	0	0	0	0	0	0	0	0	0	0	0
569	1	0	0	0	0	0	0	0	0	0	0	0	0	0	0	0	0	0	0	0	0	0	0	0	0	0	0	0	0	0	0	0	0	0	0	0	0	0	0	0	0	0
570	1	0	0	0	0	0	0	0	0	0	0	0	0	0	0	0	0	0	0	0	0	0	0	0	0	0	0	0	1	1	0	1	0	1	0	0	0	0	0	0	0	0
571	1	0	0	0	0	0	0	0	0	0	0	0	0	0	0	0	0	0	0	0	0	0	0	0	0	0	0	0	1	0	0	0	0	0	0	0	0	0	0	0	0	0
572	1	0	0	0	0	0	0	0	0	0	0	0	0	0	0	0	0	0	0	0	0	0	0	0	0	0	0	1	0	1	0	0	0	1	0	1	0	0	0	0	0	0
573	1	0	0	0	0	0	0	0	0	0	0	0	0	0	0	0	0	0	0	0	0	0	0	0	0	0	0	1	1	0	0	0	0	1	0	1	0	0	0	0	0	0
574	1	0	0	0	0	0	0	0	0	0	0	0	0	0	0	0	0	0	0	0	0	0	0	0	0	0	0	0	0	0	0	0	0	0	0	0	0	0	0	0	0	0
575	1	0	0	0	0	0	0	0	0	0	0	0	0	0	0	0	0	0	0	0	0	0	0	0	0	0	0	1	0	0	0	0	0	0	0	0	0	0	0	0	0	0
576	1	0	0	0	0	0	0	0	0	0	0	0	0	0	0	0	0	0	0	0	0	0	0	0	0	0	0	1	0	0	0	0	0	1	0	1	0	0	0	0	0	0
577	1	0	0	0	0	0	0	0	0	0	0	0	0	0	0	0	0	0	0	0	0	0	0	0	0	0	0	1	0	1	0	0	1	1	0	1	0	0	0	0	0	0
578	1	0	0	0	0	0	0	0	0	0	0	0	0	0	0	0	0	0	0	0	0	0	0	0	0	0	0	0	1	0	0	0	0	1	0	1	0	0	0	0	0	0
579	1	0	0	0	0	0	0	0	0	0	0	0	0	0	0	0	0	0	0	0	0	0	0	0	0	0	0	0	0	0	0	0	0	0	0	0	0	0	0	0	0	0
580	1	0	0	0	0	0	0	0	0	0	0	0	0	0	0	0	0	0	0	0	0	0	0	0	0	0	0	0	0	0	0	0	0	0	0	0	0	0	0	0	0	0
581	1	0	0	0	0	0	0	0	0	0	0	0	0	0	0	0	0	0	0	0	0	0	0	0	0	0	0	1	0	1	0	0	0	1	0	1	0	0	0	0	0	0
582	1	0	0	0	0	0	0	0	0	0	0	0	0	0	0	0	0	0	0	0	0	0	0	0	0	0	0	1	0	0	0	0	0	1	0	1	0	0	0	0	0	0
583	2	0	0	0	0	0	0	0	0	0	0	0	0	0	0	0	0	0	0	0	0	0	0	0	0	0	0	1	0	0	0	0	0	1	0	1	0	0	0	0	0	0
584	2	0	0	0	0	0	0	0	0	0	0	0	0	0	0	0	0	0	0	0	0	0	0	0	0	0	0	0	1	0	0	0	0	0	0	0	0	0	0	0	0	0
585	2	0	0	0	0	0	0	0	0	0	0	0	0	0	0	0	0	0	0	0	0	0	0	0	0	0	0	0	0	0	0	0	0	0	0	0	0	0	0	0	0	0
586	2	0	0	0	0	0	0	0	0	0	0	0	0	0	0	0	0	0	0	0	0	0	0	0	0	0	0	1	0	0	0	0	0	0	0	0	0	0	0	0	0	0
587	1	0	0	0	0	0	0	0	0	0	0	0	0	0	0	0	0	0	0	0	0	0	0	0	0	0	0	0	0	0	0	0	0	0	0	0	0	0	0	0	0	0
588	1	0	0	0	0	0	0	0	0	0	0	0	0	0	0	0	0	0	0	0	0	0	0	0	0	0	0	0	0	0	0	0	0	0	0	0	0	0	0	0	0	0
589	1	0	0	0	0	0	0	0	0	0	0	0	0	0	0	0	0	0	0	0	0	0	0	0	0	0	0	0	0	0	0	0	0	0	0	0	0	0	0	0	0	0
590	1	0	0	0	0	0	0	0	0	0	0	0	0	0	0	0	0	0	0	0	0	0	0	0	0	0	0	99	99	99	99	99	99	99	99	99	99	0	0	0	0	0
591	1	0	0	0	0	0	0	0	0	0	0	0	0	0	0	0	0	0	0	0	0	0	0	0	0	0	0	1	0	0	0	0	0	1	1	1	0	0	0	0	0	0
592	3	0	0	0	0	0	0	0	0	0	0	0	0	0	0	0	0	0	0	0	0	0	0	0	0	0	0	1	0	0	0	0	1	1	0	1	0	0	0	0	0	0
593	3	0	0	0	0	0	0	0	0	0	0	0	0	0	0	0	0	0	0	0	0	0	0	0	0	0	0	1	0	1	1	0	0	1	0	1	0	0	0	0	0	0
594	3	0	0	0	0	0	0	0	0	0	0	0	0	0	0	0	0	0	0	0	0	0	0	0	0	0	0	1	0	0	0	0	0	1	0	1	0	0	0	0	0	0
595	3	0	0	0	0	0	0	0	0	0	0	0	0	0	0	0	0	0	0	0	0	0	0	0	0	0	0	0	0	0	0	0	0	0	0	0	0	0	0	0	0	0
596	3	0	0	0	0	0	0	0	0	0	0	0	0	0	0	0	0	0	0	0	0	0	0	0	0	0	0	0	1	0	0	0	0	0	0	0	0	0	0	0	0	0
597	3	0	0	0	0	0	0	0	0	0	0	0	0	0	0	0	0	0	0	0	0	0	0	0	0	0	0	0	0	0	0	0	0	0	0	0	0	0	0	0	0	0
598	3	0	0	0	0	0	0	0	0	0	0	0	0	0	0	0	0	0	0	0	0	0	0	0	0	0	0	0	0	0	0	0	0	0	0	0	0	0	0	0	0	0
599	2	0	0	0	0	0	0	0	0	0	0	0	0	0	0	0	0	0	0	0	0	0	0	0	0	0	0	1	0	0	0	0	0	1	0	1	0	0	0	0	0	0
600	2	0	0	0	0	0	0	0	0	0	0	0	0	0	0	0	0	0	0	0	0	0	0	0	0	0	0	0	0	0	0	0	0	0	0	0	0	0	0	0	0	0
601	2	0	0	0	0	0	0	0	0	0	0	0	0	0	0	0	0	0	0	0	0	0	0	0	0	0	0	1	0	0	0	0	0	1	0	1	0	0	0	0	0	0
602	3	0	0	0	0	0	0	0	0	0	0	0	0	0	0	0	0	0	0	0	0	0	0	0	0	0	0	1	0	0	1	0	0	1	0	1	0	0	0	0	0	0
603	3	0	0	0	0	0	0	0	0	0	0	0	0	0	0	0	0	0	0	0	0	0	0	0	0	0	0	1	0	0	0	0	0	1	0	1	0	0	0	0	0	0
604	3	0	0	0	0	0	0	0	0	0	0	0	0	0	0	0	0	0	0	0	0	0	0	0	0	0	0	1	0	0	0	0	0	1	0	1	0	0	0	0	0	0
605	3	0	0	0	0	0	0	0	0	0	0	0	0	0	0	0	0	0	0	0	0	0	0	0	0	0	0	1	0	0	0	0	0	1	0	1	0	0	0	0	0	0
606	1	0	0	0	0	0	0	0	0	0	0	0	0	0	0	0	0	0	0	0	0	0	0	0	0	0	0	0	0	0	0	0	0	0	0	0	0	0	0	0	0	0
607	1	0	0	0	0	0	0	0	0	0	0	0	0	0	0	0	0	0	0	0	0	0	0	0	0	0	0	0	0	1	0	0	0	1	0	1	0	0	0	0	0	0
608	1	0	0	0	0	0	0	0	0	0	0	0	0	0	0	0	0	0	0	0	0	0	0	0	0	0	0	1	0	0	0	0	0	1	0	0	0	0	0	0	0	0
609	1	0	0	0	0	0	0	0	0	0	0	0	0	0	0	0	0	0	0	0	0	0	0	0	0	0	0	1	0	0	0	0	0	1	0	1	0	0	0	0	0	0
610	1	0	0	0	0	0	0	0	0	0	0	0	0	0	0	0	0	0	0	0	0	0	0	0	0	0	0	0	0	0	0	0	0	0	0	0	0	0	0	0	0	0
611	2	1	0	0	0	0	1	0	0	0	0	0	0	0	0	0	0	0	0	0	0	1	0	0	0	0	1	1	0	0	0	0	0	1	1	0	0	0	0	0	0	0
612	1	1	0	0	0	0	0	0	0	0	1	1	0	0	1	0	0	1	1	0	0	0	0	0	0	0	0	1	0	1	0	0	1	1	0	1	0	0	0	0	0	0
613	1	0	0	0	0	0	0	0	0	0	1	0	0	1	1	0	0	0	0	0	0	0	0	0	0	1	1	1	0	1	0	0	0	1	0	1	0	0	0	0	0	0
614	2	1	0	0	0	0	0	0	0	0	1	0	0	1	1	0	0	0	0	0	0	1	0	0	0	1	1	1	0	0	0	0	0	0	0	1	0	1	1	0	6	1
615	1	0	0	0	0	0	0	0	0	0	0	0	0	1	0	0	0	0	0	0	0	0	0	0	0	0	0	0	0	0	0	1	1	0	0	0	0	1	1	0	4	1
616	1	1	0	0	1	1	1	0	0	0	1	1	0	1	1	0	0	1	0	0	0	0	1	0	0	1	1	1	1	1	0	0	1	1	0	1	0	0	0	0	0	0
617	3	0	0	0	0	0	0	0	0	0	0	0	0	0	0	0	0	1	0	0	0	0	0	0	0	1	1	1	0	0	0	0	0	1	0	1	0	0	0	0	0	0
618	2	0	0	0	0	0	0	0	0	0	0	0	0	0	0	0	0	1	0	0	0	0	0	0	0	0	1	1	0	1	0	0	0	1	0	0	0	0	0	0	0	0
619	2	0	0	0	0	0	0	0	0	0	0	0	0	0	0	0	0	0	1	0	0	0	0	0	0	0	0	99	99	99	99	99	99	99	99	99	99	0	0	0	0	0
620	1	0	0	0	0	0	0	0	0	0	0	0	0	0	0	0	1	1	0	0	0	0	0	0	0	0	0	1	0	0	0	0	0	1	0	1	0	0	0	0	0	0
621	1	1	1	0	0	1	0	0	0	0	1	0	0	0	0	1	0	1	0	0	0	0	1	0	0	0	1	1	1	0	0	0	0	1	0	1	0	0	0	0	0	0
622	1	1	1	0	0	0	0	0	0	0	1	0	0	0	0	0	0	0	0	0	0	0	0	0	0	0	1	1	0	0	0	0	1	0	0	0	0	0	1	1	4	1
623	3	1	0	0	0	0	0	0	1	0	0	0	0	1	1	0	0	1	0	0	0	0	1	1	0	0	1	1	0	1	0	0	1	1	0	1	0	1	1	0	2	1
624	1	0	0	0	0	0	0	0	1	1	0	0	0	0	1	0	0	0	0	0	0	0	0	0	0	0	0	1	0	0	0	0	0	0	0	1	0	1	1	0	2	1
625	1	0	0	0	0	0	0	0	1	1	1	1	1	1	1	0	0	1	0	0	0	0	0	0	1	0	1	0	1	0	0	0	0	1	0	1	0	0	0	0	0	0
626	3	0	0	0	1	1	1	0	0	0	0	0	0	0	1	0	0	1	0	0	0	0	0	0	0	0	1	1	0	1	0	1	0	1	0	1	0	1	1	1	6	1
627	2	1	0	0	1	1	1	0	0	0	0	0	0	1	1	0	0	1	0	0	0	0	1	0	0	1	1	0	1	1	0	0	0	1	0	1	0	0	0	0	4	1
628	3	1	0	0	1	1	1	0	0	0	1	1	0	1	1	1	1	1	0	0	0	0	0	0	0	1	1	1	0	1	0	1	0	1	0	1	0	0	0	0	0	0
629	3	0	0	0	1	1	1	0	0	0	1	1	1	1	1	1	1	1	0	0	0	0	0	0	0	0	0	1	1	1	0	1	1	1	0	1	0	0	0	0	0	0
630	1	1	0	0	1	1	1	0	0	0	1	0	0	1	1	1	0	1	0	0	0	0	1	0	1	1	1	1	1	1	0	0	1	1	0	1	1	0	0	0	0	0
631	2	1	0	0	1	1	1	0	0	0	0	0	0	1	0	0	0	1	0	0	0	0	0	1	0	1	1	99	99	99	99	99	99	99	99	99	99	0	0	0	0	0
632	3	1	0	0	1	1	1	0	0	0	0	0	0	0	0	0	0	1	0	0	0	0	1	1	0	1	1	0	1	0	0	0	0	1	0	1	0	0	0	0	0	0
633	3	1	0	0	1	1	1	1	0	0	0	1	1	0	1	0	0	1	0	0	0	0	1	0	0	1	1	1	1	0	0	0	0	1	0	1	0	0	0	0	0	0
634	1	1	0	0	1	1	1	1	0	0	0	1	1	0	1	1	0	1	0	0	0	0	1	0	0	1	1	1	1	0	0	0	0	1	0	1	0	0	0	0	0	0
635	2	0	0	0	1	1	1	1	0	0	0	0	0	0	1	1	0	1	0	0	1	0	1	1	0	0	1	99	99	99	99	99	99	99	99	99	99	0	1	0	2	1
636	1	1	0	0	1	1	1	1	0	0	0	0	0	0	1	0	0	1	0	0	0	0	0	1	0	1	1	1	1	1	0	1	0	1	0	1	0	0	0	0	0	0
637	1	0	0	0	1	1	1	1	0	0	0	0	0	0	1	0	0	1	0	0	0	0	1	1	0	0	1	1	0	1	0	0	0	1	0	1	0	0	0	0	0	0
638	3	0	0	0	1	1	1	1	0	0	1	1	0	1	1	0	0	1	0	0	0	0	1	0	0	1	1	1	1	1	0	0	1	1	0	1	0	0	0	1	6	1
639	1	1	0	0	1	1	1	1	0	0	1	0	0	0	1	1	0	1	0	0	0	0	1	0	0	1	1	1	1	1	1	0	0	1	0	1	0	0	1	0	2	1
640	1	1	0	0	1	1	1	1	0	0	1	0	0	0	1	1	0	1	0	0	0	0	1	0	0	1	1	1	0	1	0	1	0	1	0	1	1	0	0	0	4	1
641	1	0	0	0	1	1	1	1	0	0	1	1	0	1	1	0	0	1	0	0	0	0	1	1	0	1	1	1	1	1	0	0	0	1	0	1	0	0	1	1	4	1
642	1	1	0	0	1	1	1	1	0	0	1	1	0	1	1	1	0	1	0	0	0	0	1	1	1	0	1	1	1	1	1	1	0	1	0	1	0	0	0	0	0	0
643	2	1	0	0	1	1	1	1	0	0	1	0	0	0	1	0	0	1	0	0	0	0	1	1	0	0	1	1	0	1	0	0	0	1	0	1	0	0	0	0	0	0
644	2	1	0	0	1	1	1	1	0	0	1	1	0	1	1	0	0	1	0	0	0	0	1	0	0	1	1	1	1	1	0	0	1	1	0	1	0	0	0	0	0	0
645	2	1	0	0	1	1	1	1	0	0	1	0	0	0	0	0	0	1	0	0	0	0	0	0	0	1	1	1	0	1	1	0	0	1	0	1	0	0	0	0	0	0
646	2	1	0	0	1	1	1	1	0	0	1	0	0	1	1	1	1	0	0	0	0	0	1	1	0	1	1	1	0	1	0	0	0	1	0	1	0	0	0	0	0	0
647	1	0	0	0	1	1	1	1	0	0	1	0	0	0	1	0	0	1	0	0	0	0	0	0	1	0	1	1	0	1	0	0	0	1	0	1	0	0	0	0	0	0
648	1	0	0	0	1	1	1	1	0	0	1	1	0	0	1	0	0	1	0	0	0	0	1	0	1	0	1	1	0	1	0	0	0	0	0	1	0	0	0	0	0	0
649	1	1	0	0	1	1	1	1	0	0	1	0	0	0	1	0	0	1	0	0	0	0	1	1	0	1	1	1	0	0	0	0	0	1	1	1	0	0	0	0	0	0
650	1	1	0	0	1	1	1	1	0	0	1	1	1	1	1	1	1	0	0	0	0	0	1	0	0	1	1	1	0	0	0	1	0	1	0	1	0	0	0	0	0	0
651	1	0	0	0	1	1	1	1	0	0	1	1	0	0	1	0	0	0	0	0	0	0	1	0	0	1	1	1	0	0	0	0	0	1	0	1	0	0	0	0	0	0
652	2	1	0	0	1	1	1	1	0	0	1	0	0	1	0	0	0	1	0	0	0	0	0	1	0	0	1	1	0	1	0	0	0	1	0	1	0	0	0	0	0	0
653	2	1	0	0	1	1	0	1	0	0	1	0	0	0	1	1	0	1	0	1	0	0	1	0	0	1	1	1	0	1	0	0	0	1	0	1	0	0	0	0	0	0
654	2	1	0	0	1	1	1	1	0	0	1	1	0	0	1	0	1	1	0	0	0	0	1	1	1	1	1	1	0	0	0	0	0	1	0	1	0	0	0	0	0	0
655	3	0	0	0	0	1	1	1	0	0	1	1	0	1	1	0	0	1	0	0	0	0	1	1	0	1	1	1	1	0	0	0	1	1	0	1	0	0	0	0	0	0
656	1	1	0	0	1	1	1	1	0	1	0	1	0	1	1	1	0	0	1	0	0	0	0	0	1	0	1	0	1	1	0	0	1	1	0	1	0	0	0	0	0	0
657	1	1	0	0	1	1	0	0	0	0	0	1	0	0	1	0	0	1	0	1	0	1	1	0	0	1	1	1	0	0	0	0	0	1	0	1	0	0	0	0	0	0
658	3	0	0	0	1	1	0	0	0	0	1	0	0	0	1	0	0	0	0	0	0	0	0	1	0	0	1	1	0	1	0	0	0	1	0	1	0	0	0	0	0	0
659	1	1	0	0	0	1	0	0	0	0	1	0	0	1	1	0	0	1	0	0	0	0	1	0	0	1	1	1	0	0	0	0	0	1	0	1	0	0	0	0	0	0
660	1	0	0	0	1	1	0	1	0	0	0	1	0	1	0	0	0	0	0	0	0	0	1	0	0	1	1	1	0	0	0	0	0	1	0	1	0	0	0	0	0	0
661	1	1	0	0	1	1	0	1	0	0	0	1	0	1	0	0	1	1	0	0	0	0	1	1	0	1	1	1	1	1	0	0	1	1	0	1	0	0	1	0	2	1
662	3	1	0	0	1	1	0	1	0	0	1	1	0	1	1	1	0	1	0	0	0	0	1	0	0	1	1	1	1	0	0	0	0	1	0	1	0	0	0	0	0	0
663	1	1	0	0	1	1	0	1	0	0	1	1	0	1	0	0	0	1	0	0	0	0	1	0	1	1	1	1	0	0	0	0	0	1	0	1	0	0	0	0	0	0
664	2	0	0	0	1	1	0	1	0	0	1	0	0	0	1	0	0	1	0	0	0	0	1	0	0	1	1	0	1	0	0	0	0	1	1	0	0	0	0	0	0	0
665	1	1	0	0	1	1	0	1	0	0	1	0	0	1	0	1	0	1	0	0	0	1	1	1	0	0	1	0	1	0	0	0	0	1	0	1	1	0	0	0	0	0
666	3	1	0	0	1	0	1	0	0	0	1	1	0	1	0	0	0	1	0	0	0	0	1	0	0	1	1	1	0	1	0	0	1	1	0	1	0	0	0	0	0	0
667	1	0	0	0	1	0	1	1	0	0	0	0	0	0	1	0	0	1	0	0	0	0	1	1	0	1	1	0	1	0	0	0	0	0	0	1	0	0	0	0	0	0
668	2	1	0	0	1	0	1	1	0	1	0	0	0	1	1	0	0	0	0	0	0	0	1	0	0	0	0	1	1	1	1	0	0	1	0	1	0	0	1	0	3	1
669	3	1	0	0	1	0	0	0	0	0	0	0	0	0	0	0	0	1	0	0	0	0	1	0	0	1	1	1	0	1	0	0	0	1	0	1	0	0	0	0	0	0
670	1	1	0	0	1	0	0	0	0	0	1	1	0	1	1	0	0	0	0	0	0	0	0	0	0	0	1	1	0	0	0	0	0	1	0	1	0	0	0	0	0	0
671	1	1	0	0	1	0	0	0	0	0	1	1	0	1	0	1	0	1	0	0	0	0	1	0	0	1	1	1	0	0	0	0	0	1	0	1	0	0	0	0	0	0
672	1	0	0	0	1	0	0	0	0	0	1	0	0	1	0	0	0	1	0	0	0	0	1	0	0	0	1	0	1	1	0	0	0	1	0	0	0	0	0	0	0	0
673	3	0	0	0	1	0	0	0	0	0	0	0	0	0	0	0	0	1	0	0	0	0	0	0	0	0	1	1	0	0	0	0	0	1	0	1	0	0	0	0	0	0
674	2	1	0	0	1	0	0	1	0	0	0	1	0	0	1	0	0	0	0	0	0	0	0	0	0	0	1	1	0	0	0	0	0	1	0	1	0	0	0	0	0	0
675	1	1	0	0	1	0	0	1	0	0	0	1	0	1	0	0	1	0	1	0	0	0	1	1	0	1	1	1	1	0	0	0	0	1	0	1	0	1	0	1	4	1
676	2	1	0	0	1	0	0	1	0	0	0	1	0	1	1	0	0	1	0	0	0	0	0	0	0	1	1	1	0	1	0	1	1	1	0	1	0	0	0	0	0	0
677	2	0	0	0	1	0	0	1	0	0	0	1	0	1	0	0	0	1	0	0	0	0	1	0	0	1	1	1	1	0	0	0	0	1	0	0	0	0	0	0	0	0
678	1	0	0	0	1	0	0	1	0	0	0	1	0	1	1	1	0	0	0	0	0	0	1	0	1	0	1	1	0	0	0	0	0	1	0	1	0	0	0	0	0	0
679	3	1	0	0	1	0	0	1	0	0	1	1	0	0	1	0	0	0	0	1	0	0	1	1	0	0	1	0	1	1	1	0	0	1	0	1	0	0	0	0	0	0
680	2	0	0	0	1	0	0	1	0	0	1	1	0	0	1	0	0	0	0	1	0	0	0	0	0	1	0	1	0	1	0	0	0	1	0	1	0	0	0	0	0	0
681	1	1	0	0	1	0	0	1	0	0	1	1	0	1	0	1	0	1	0	0	0	0	0	0	0	1	1	1	0	0	0	0	0	1	0	1	0	0	0	0	0	0
682	3	1	0	0	1	0	0	1	0	0	1	1	0	1	0	1	0	0	0	1	0	0	0	0	0	1	1	1	0	0	0	0	0	1	0	1	0	0	0	0	0	0
683	2	1	0	0	1	0	0	1	0	0	1	0	0	0	1	1	0	1	0	0	0	0	1	0	0	1	1	1	0	0	0	0	0	1	0	1	0	0	0	0	0	0
684	1	0	0	0	1	0	0	1	0	0	0	0	0	0	0	0	0	1	0	0	0	0	0	0	0	0	0	1	0	0	0	0	0	0	0	0	0	0	0	0	0	0
685	3	0	0	0	0	0	0	0	0	0	0	0	0	0	0	0	0	0	0	0	0	1	1	0	0	0	0	1	0	0	0	0	0	1	0	1	0	0	0	0	0	0
686	2	1	0	0	0	0	0	0	0	0	0	0	0	0	0	0	0	0	0	0	0	1	1	0	0	1	1	1	0	0	0	0	0	1	0	1	1	0	0	0	0	0
687	3	0	0	0	0	0	0	0	0	0	0	0	0	0	0	0	0	0	0	0	1	0	0	0	0	0	0	1	0	0	0	0	0	1	0	0	0	0	0	0	0	0
688	3	0	0	0	0	0	0	0	0	0	0	0	0	0	0	0	0	0	0	0	1	0	1	0	1	0	0	0	1	0	0	0	0	1	0	1	0	0	0	0	0	0
689	2	0	0	0	0	0	0	0	0	0	0	0	0	0	0	0	0	1	0	0	0	0	0	0	0	0	0	1	0	0	0	0	0	1	0	1	0	1	0	0	1	1
690	3	0	0	0	0	0	0	0	0	0	0	0	0	0	0	0	0	1	0	0	0	0	0	0	0	0	0	1	0	0	0	0	0	1	0	1	0	0	0	0	0	0
691	1	0	0	0	0	0	0	0	0	0	0	0	0	0	0	0	0	1	0	0	0	0	0	0	0	0	0	0	1	0	0	0	0	1	1	0	0	0	0	0	0	0
692	1	1	0	0	0	0	0	0	0	0	0	0	0	0	0	0	0	1	0	0	0	0	1	0	0	1	1	1	0	0	0	0	0	1	0	1	0	0	0	1	3	1
693	1	1	0	0	0	0	0	0	0	0	0	0	0	0	0	0	0	1	0	0	0	0	1	0	0	1	1	1	1	0	0	0	1	1	0	1	0	0	1	0	5	1
694	3	1	0	0	0	0	0	0	0	0	0	0	0	0	0	0	0	1	0	0	0	0	1	0	0	1	1	1	1	1	0	0	1	0	0	1	0	0	0	0	1	1
695	2	0	0	0	0	0	0	0	0	0	0	0	0	0	0	0	0	1	0	0	0	0	1	0	0	1	1	1	0	0	0	0	0	1	0	1	0	0	0	0	0	0
696	1	0	0	0	0	0	0	0	0	0	0	0	0	0	0	0	0	1	0	0	0	0	1	0	0	1	1	1	0	0	0	0	0	1	1	0	0	0	0	0	0	0
697	3	1	0	0	0	0	0	0	0	0	0	0	0	0	0	0	0	1	0	0	0	0	1	0	0	1	1	1	0	0	0	0	0	1	1	0	0	0	0	0	0	0
698	3	1	0	0	0	0	0	0	0	0	0	0	0	0	0	0	0	1	0	0	0	0	1	0	0	1	1	1	0	0	0	0	0	1	0	1	0	0	0	0	0	0
699	3	1	0	0	0	0	0	0	0	0	0	0	0	0	0	0	0	1	0	0	0	0	1	0	0	1	1	1	0	0	0	0	0	1	0	1	0	0	0	0	0	0
700	3	1	0	0	0	0	0	0	0	0	0	0	0	0	0	0	0	1	0	0	0	0	1	0	0	1	1	1	0	0	0	0	0	1	0	1	1	0	0	0	0	0
701	2	0	0	0	0	0	0	0	0	0	0	0	0	0	0	0	0	1	0	0	0	0	1	0	0	0	1	1	0	0	0	0	0	1	0	1	0	0	0	0	0	0
702	2	1	0	0	0	0	0	0	0	0	0	0	0	0	0	0	0	1	0	0	0	0	1	0	0	0	1	1	0	0	0	0	0	1	0	1	0	0	0	0	3	1
703	2	1	0	0	0	0	0	0	0	0	0	0	0	0	0	0	0	1	0	0	0	0	1	0	0	0	1	1	0	0	0	0	0	1	0	1	0	0	0	0	0	0
704	2	1	0	0	0	0	0	0	0	0	0	0	0	0	0	0	0	1	0	0	0	0	0	0	0	1	1	1	0	0	0	0	0	1	0	1	0	0	0	0	0	0
705	2	0	0	0	0	0	0	0	0	0	0	0	0	0	0	0	0	1	0	0	0	0	0	0	0	0	1	0	0	1	0	0	0	1	0	1	0	0	0	0	0	0
706	2	1	0	0	0	0	0	0	0	0	0	0	0	0	0	0	0	1	0	0	0	0	0	0	0	0	1	1	0	0	0	0	0	1	0	1	0	0	0	0	0	0
707	1	0	0	0	0	0	0	0	0	0	0	0	0	0	0	0	0	1	0	0	0	0	0	0	0	1	0	1	0	0	0	0	1	1	0	1	0	0	0	0	0	0
708	3	1	0	0	0	0	0	0	0	0	0	0	0	0	0	0	0	1	0	0	0	0	0	0	0	1	1	1	0	0	0	0	0	1	0	1	0	0	0	0	1	1
709	1	1	0	0	0	0	0	0	0	0	0	0	0	0	0	0	0	1	0	0	0	0	0	0	0	1	1	1	0	0	0	0	0	1	0	1	0	0	1	0	2	1
710	1	1	0	0	0	0	0	0	0	0	0	0	0	0	0	0	0	1	0	0	0	0	0	0	0	1	1	1	0	0	0	0	1	1	0	1	1	0	1	1	6	1
711	3	1	0	0	0	0	0	0	0	0	0	0	0	0	0	0	0	1	0	0	0	0	0	0	0	1	1	0	1	1	0	1	0	0	0	1	0	0	0	0	0	0
712	1	1	0	0	0	0	0	0	0	0	0	0	0	0	0	0	0	1	0	0	0	0	0	0	0	1	1	1	0	0	0	0	0	1	0	1	0	0	0	0	0	0
713	1	0	0	0	0	0	0	0	0	0	0	0	0	0	0	0	0	0	1	0	0	0	0	0	0	0	0	1	0	0	0	0	0	0	0	0	0	0	1	0	3	1
714	1	1	0	0	0	0	0	0	0	0	0	0	0	0	0	0	0	0	1	0	0	0	0	0	0	1	1	1	0	0	0	0	0	0	0	1	0	0	0	0	3	1
715	2	0	0	0	0	0	0	0	0	0	0	0	0	0	0	0	1	0	0	0	0	0	1	0	0	1	1	1	1	0	0	0	0	0	0	1	0	0	0	0	0	0
716	3	0	0	0	0	0	0	0	0	0	0	0	0	0	0	0	1	1	0	0	0	0	1	1	0	0	0	1	0	0	0	0	1	1	0	1	0	0	0	0	0	0
717	3	0	1	0	0	0	0	0	0	0	0	0	0	0	0	0	0	0	0	0	0	0	0	0	0	0	0	0	1	1	0	0	1	1	1	0	0	0	0	0	1	1
718	3	0	1	0	0	0	0	0	0	0	0	0	0	0	0	0	0	0	0	0	0	0	0	0	0	0	0	1	1	0	0	0	0	0	0	0	0	0	0	1	1	1
719	3	0	1	0	0	0	0	0	0	0	0	0	0	0	0	0	0	0	0	0	0	0	0	0	0	0	0	1	0	0	0	0	0	0	0	0	0	1	1	0	4	1
720	3	0	1	0	0	0	0	0	0	0	0	0	0	0	0	0	0	0	0	0	0	0	0	0	0	0	0	99	99	99	99	99	99	99	99	99	99	0	0	0	0	0
721	1	0	1	0	0	0	0	0	0	0	0	0	0	0	0	0	0	0	0	0	0	0	0	0	0	0	0	0	1	0	0	0	0	0	0	0	0	0	0	0	0	0
722	1	0	1	0	0	0	0	0	0	0	0	0	0	0	0	0	0	0	0	0	0	0	0	0	0	0	0	1	0	0	0	0	0	0	0	1	0	0	0	0	0	0
723	3	0	1	0	0	0	0	0	0	0	0	0	0	0	0	0	0	0	0	0	0	0	0	0	0	0	0	1	0	0	0	0	0	1	0	1	0	0	0	0	0	0
724	2	0	1	0	0	0	0	0	0	0	0	0	0	0	0	0	0	0	0	0	0	0	0	0	0	0	0	0	1	1	1	0	0	1	0	1	0	0	0	0	0	0
725	1	0	1	0	0	0	0	0	0	0	0	0	0	0	0	0	0	0	0	0	0	0	0	0	0	0	0	1	0	1	0	0	1	1	0	1	0	0	0	0	0	0
726	1	0	1	0	0	0	0	0	0	0	0	0	0	0	0	0	0	0	0	0	0	0	0	0	0	0	0	0	1	1	1	0	0	1	0	1	0	0	0	0	0	0
727	1	0	1	0	0	0	0	0	0	0	0	0	0	0	0	0	0	0	0	0	0	0	0	0	0	0	0	1	0	0	0	0	0	0	0	0	0	0	0	0	0	0
728	1	0	1	0	0	0	0	0	0	0	0	0	0	0	0	0	0	0	0	0	0	0	0	0	0	0	0	1	0	1	0	0	1	1	0	1	1	0	0	0	0	0
729	3	0	1	0	0	0	0	0	0	0	0	0	0	0	0	0	0	0	0	0	0	0	0	0	0	0	0	1	0	0	0	0	0	1	0	1	0	0	0	0	0	0
730	2	1	1	0	0	0	0	0	0	0	0	0	0	0	0	0	0	0	0	0	0	0	1	0	0	1	1	1	1	1	1	0	0	1	1	0	0	0	0	0	0	0
731	1	0	1	0	0	0	0	0	0	0	0	0	0	0	0	0	0	0	0	0	0	0	1	0	1	0	1	0	1	1	1	0	0	1	0	1	0	1	0	1	5	1
732	1	0	1	0	0	0	0	0	0	0	0	0	1	0	1	0	0	1	0	0	0	0	1	0	0	1	0	1	0	0	0	0	0	1	0	1	0	0	1	1	3	1
733	3	0	1	1	0	0	0	0	0	0	0	0	0	0	0	0	0	0	0	0	0	0	0	0	0	0	0	1	0	1	1	0	0	1	0	1	0	0	0	0	2	1
734	3	1	1	1	0	1	1	1	0	0	1	1	0	1	1	1	0	1	0	0	0	0	0	1	0	1	1	1	1	0	0	0	0	1	0	1	0	1	0	0	3	1
735	3	1	1	1	0	1	1	1	0	0	1	1	1	1	1	1	1	0	0	0	0	0	1	0	1	1	1	1	1	1	0	0	1	1	0	1	0	1	1	0	5	1
736	3	1	1	1	0	1	1	1	1	0	1	1	0	1	1	1	1	1	0	0	0	0	1	0	0	1	1	1	1	0	0	1	0	1	0	1	1	0	0	1	4	1
737	3	1	1	1	0	1	0	1	0	0	1	1	1	0	1	0	0	0	0	0	0	0	1	0	0	1	1	0	1	1	0	0	0	1	0	1	0	0	1	1	4	1
738	3	1	1	1	0	1	1	1	0	0	1	1	0	1	1	1	0	1	0	0	0	0	1	1	0	1	1	1	0	0	1	0	0	1	0	1	0	1	1	1	6	1
739	3	1	1	1	0	1	1	1	0	0	1	1	0	1	1	1	0	1	0	0	0	0	1	0	0	1	1	1	1	0	0	0	0	1	0	1	0	0	0	0	1	1
740	3	1	1	1	0	1	1	0	0	0	1	1	0	0	1	0	0	0	1	0	0	0	0	1	0	0	1	1	0	1	0	0	0	1	0	1	0	0	0	0	2	1
741	3	1	1	1	0	1	1	1	0	0	1	1	0	1	1	1	0	0	1	0	0	0	1	1	0	0	1	1	0	0	0	1	0	1	0	1	0	0	0	0	2	1
742	3	1	1	1	0	1	1	1	0	0	1	1	0	0	1	0	0	1	0	0	0	0	0	1	0	0	0	1	0	1	0	0	0	1	0	1	0	0	0	0	2	1
743	3	1	1	1	0	1	1	1	0	0	1	0	0	1	1	0	1	1	0	0	0	0	1	1	0	1	1	1	1	0	0	1	0	1	0	1	0	0	0	0	2	1
744	3	1	1	1	0	1	1	1	0	0	1	0	0	1	1	0	1	1	0	1	0	0	1	1	0	0	1	1	1	0	0	0	0	1	0	1	0	0	0	0	2	1
745	3	1	1	1	0	1	1	1	0	0	0	1	0	1	1	1	1	1	0	0	0	0	1	1	0	1	1	1	1	0	0	0	0	1	0	1	0	0	0	0	2	1
746	3	1	1	1	0	1	1	1	0	0	0	1	0	1	1	1	0	1	0	0	0	0	1	1	0	0	1	1	0	0	0	0	0	1	0	1	0	0	0	0	2	1
747	3	1	1	1	0	1	1	1	0	0	1	1	0	1	1	1	0	1	0	0	0	0	1	0	0	1	1	1	0	0	0	1	0	1	0	1	0	0	0	0	4	1
748	3	1	1	1	0	1	1	1	0	0	1	1	0	1	1	0	0	1	0	0	0	1	1	1	0	1	1	1	0	1	0	1	0	1	0	1	0	0	0	0	1	1
749	1	1	1	1	0	1	1	1	0	0	1	1	0	1	1	1	1	0	0	0	0	0	1	0	1	0	1	1	1	1	0	0	0	1	0	1	0	0	0	0	1	1
750	1	1	1	1	0	1	1	1	1	0	1	1	0	1	0	0	0	1	0	0	0	0	1	0	0	1	1	1	0	1	0	0	0	1	0	1	1	0	0	0	1	1
751	1	0	1	1	0	1	0	0	0	0	1	0	0	1	1	0	0	1	0	0	0	0	1	0	0	0	1	1	0	0	0	0	0	0	0	1	0	1	0	0	3	1
752	1	1	1	1	0	1	1	1	0	0	1	0	1	1	0	1	0	0	0	0	0	0	1	0	0	1	1	1	0	0	0	0	0	0	0	1	0	1	0	1	7	1
753	1	0	1	1	0	1	1	1	0	0	1	1	1	1	1	1	0	1	0	0	0	0	1	0	0	1	1	1	0	1	0	0	1	1	0	1	0	1	0	1	4	1
754	1	1	1	1	0	1	0	1	0	0	1	1	0	0	0	0	0	0	0	0	0	0	1	0	0	1	1	0	1	0	0	0	0	1	0	1	0	1	0	1	3	1
755	1	1	1	1	0	1	0	1	0	0	1	0	0	0	1	0	0	1	0	0	0	0	1	0	0	1	1	1	0	1	0	0	0	1	0	1	0	1	1	0	5	1
756	1	1	1	1	0	1	1	1	0	0	1	1	1	0	1	1	0	1	0	0	0	0	1	0	0	0	1	1	0	1	0	0	0	1	0	1	0	1	1	0	6	1
757	1	1	1	1	0	1	1	1	0	0	0	0	0	1	1	1	0	1	0	0	0	0	1	0	0	1	1	1	0	0	0	0	0	1	0	1	0	1	1	0	6	1
758	1	1	1	1	0	1	1	1	1	1	1	1	0	1	1	1	0	1	0	0	0	0	1	1	0	1	1	1	1	1	1	0	1	1	0	1	0	1	1	1	9	1
759	1	1	1	1	0	1	1	0	0	0	1	0	0	0	1	0	0	0	1	0	0	0	0	1	0	0	1	1	1	0	0	0	0	1	0	1	0	0	0	0	1	1
760	1	1	1	1	0	1	1	0	0	1	1	0	0	1	1	1	0	1	0	0	0	0	1	0	0	1	1	1	1	1	0	0	1	1	0	1	0	0	0	0	1	1
761	1	1	1	1	0	1	1	1	0	0	1	0	0	1	1	0	0	1	0	0	0	0	0	1	0	0	0	1	0	0	0	0	0	1	0	0	0	0	0	0	1	1
762	1	1	1	1	0	1	1	0	0	0	1	1	0	0	1	0	1	1	0	0	0	0	1	0	0	0	1	1	0	0	0	0	0	1	0	1	0	0	0	0	1	1
763	1	1	1	1	0	1	0	1	0	0	1	0	0	0	1	0	0	0	0	0	0	0	1	0	0	1	1	1	0	0	0	0	1	1	0	1	0	0	0	0	2	1
764	1	1	1	1	0	1	1	1	0	0	1	1	0	1	1	1	0	1	0	0	0	0	1	0	0	1	1	1	0	1	0	0	0	1	0	1	1	0	0	0	2	1
765	1	1	1	1	0	1	1	1	0	0	1	1	0	1	1	0	0	1	0	0	0	0	1	0	0	1	1	1	0	1	0	0	0	1	0	1	0	0	0	0	2	1
766	1	1	1	1	0	1	1	1	0	0	1	1	0	0	1	0	0	1	1	0	0	0	0	0	0	1	1	1	1	0	0	0	1	1	0	1	0	0	0	1	1	1
767	3	1	1	1	0	1	1	1	0	0	1	1	0	1	1	0	0	1	0	0	0	0	0	0	0	1	1	1	0	0	0	0	0	1	0	1	0	0	0	1	4	1
768	3	0	1	1	0	1	0	0	0	0	1	1	0	1	1	1	1	1	0	0	0	0	1	0	0	1	0	1	1	0	0	0	1	1	0	0	1	0	0	1	5	1
769	3	1	1	1	0	1	1	1	0	0	1	1	0	1	1	1	1	1	0	0	1	0	1	1	0	0	1	1	0	1	0	0	1	1	0	1	1	0	0	1	5	1
770	3	0	1	1	0	1	1	1	1	1	1	0	0	1	0	0	0	0	1	0	0	0	1	0	0	1	1	0	1	0	0	0	0	1	0	0	0	0	0	1	5	1
771	3	1	1	1	0	1	1	1	0	0	1	1	0	1	1	1	0	0	1	0	0	0	0	0	1	0	1	1	1	0	1	0	0	1	0	1	0	0	1	0	3	1
772	3	1	1	1	0	1	1	1	0	0	1	1	0	1	1	0	1	0	0	0	0	0	1	1	0	0	1	0	1	1	0	1	0	1	0	1	1	0	1	0	2	1
773	3	1	1	1	0	1	1	1	0	0	1	1	0	1	1	0	0	1	0	0	0	0	0	1	0	0	1	1	1	1	1	0	0	1	0	1	0	0	1	0	4	1
774	3	1	1	1	0	1	1	1	1	1	1	1	1	0	0	1	1	0	0	0	0	0	1	1	0	0	1	1	0	0	0	0	0	1	0	0	0	0	1	1	6	1
775	3	1	1	1	0	1	1	1	0	0	0	0	1	0	1	0	0	1	0	0	0	0	1	0	1	1	1	1	0	0	0	0	0	1	0	1	0	0	1	1	4	1
776	3	0	1	1	0	1	0	0	0	0	1	1	0	1	0	0	0	0	0	0	0	0	0	0	0	0	0	1	0	0	0	0	0	1	0	1	0	1	0	0	3	1
777	3	0	1	1	0	1	1	1	1	1	1	1	0	1	1	1	1	1	0	0	0	0	0	0	0	1	1	1	1	1	1	0	1	1	0	1	0	1	0	1	8	1
778	3	1	1	1	0	1	1	1	1	0	1	1	1	1	0	1	0	0	0	0	0	0	0	0	0	1	1	1	1	1	0	0	1	1	0	1	0	1	1	0	5	1
779	3	1	1	1	0	1	1	1	0	0	0	1	0	1	1	1	0	1	0	0	0	0	1	0	0	0	1	1	0	1	0	0	1	1	0	1	0	0	0	0	3	1
780	3	1	1	1	0	1	1	1	1	1	1	1	0	1	0	1	1	1	0	0	0	0	0	0	0	1	1	1	1	0	0	0	0	1	0	1	0	0	0	1	3	1
781	3	1	1	1	0	1	1	1	0	0	1	1	0	1	1	0	0	1	0	0	0	0	1	1	0	1	1	1	0	0	0	0	0	1	0	1	0	0	0	1	4	1
782	2	1	1	1	0	1	1	1	0	0	1	1	0	1	1	1	0	1	0	0	0	0	1	1	0	0	1	0	1	1	1	0	1	1	0	1	0	0	0	0	2	1
783	2	1	1	1	0	1	1	1	0	0	1	1	0	1	1	1	0	1	0	0	0	0	1	0	0	1	1	1	1	1	0	0	0	1	0	1	0	1	0	1	8	1
784	2	1	1	1	0	1	1	1	0	0	1	0	0	1	1	0	0	1	0	0	0	0	1	0	0	1	1	0	1	0	1	0	0	1	0	1	0	1	0	1	8	1
785	2	1	1	1	0	1	1	1	0	0	0	0	0	1	1	1	0	0	0	0	0	0	1	1	1	0	1	0	1	0	0	1	0	1	0	1	0	1	0	1	4	1
786	2	1	1	1	0	1	1	1	0	0	1	1	0	1	1	0	0	1	0	0	0	0	0	0	0	1	1	1	1	1	0	0	1	0	0	1	0	1	1	0	6	1
787	2	1	1	1	0	1	1	1	0	0	1	0	0	1	1	1	0	1	0	0	1	0	1	0	0	1	1	1	1	0	0	1	0	1	0	1	0	1	1	1	9	1
788	2	1	1	1	0	1	1	1	0	0	0	1	0	1	1	0	0	0	0	0	0	0	0	0	0	1	1	1	0	1	0	1	0	1	0	1	0	1	1	1	5	1
789	2	0	1	1	0	1	0	1	0	0	0	1	0	0	1	0	0	1	0	0	0	0	1	0	0	1	1	1	0	1	0	0	1	1	0	1	0	1	1	1	5	1
790	2	1	1	1	0	1	0	1	0	0	0	0	0	0	1	0	1	1	0	0	0	0	1	1	0	1	1	1	0	0	0	0	0	1	0	1	0	0	0	0	0	0
791	2	1	1	1	0	1	1	1	0	0	1	1	0	1	1	0	0	1	0	0	0	0	0	1	1	0	1	1	0	0	0	0	0	1	0	1	0	0	0	0	0	0
792	2	0	1	1	0	1	1	1	0	0	1	1	0	1	1	1	0	0	1	0	0	0	1	1	0	0	1	1	1	1	0	0	1	1	0	1	1	0	0	0	0	0
793	2	1	1	1	0	1	1	0	0	0	1	1	0	0	1	0	0	1	0	0	0	0	1	1	0	0	1	1	0	0	0	0	0	1	0	1	0	0	0	0	0	0
794	2	1	1	1	0	1	1	1	0	0	1	1	0	1	1	1	0	1	0	0	0	0	1	0	1	1	1	1	1	1	0	0	1	1	0	1	0	0	0	0	0	0
795	2	1	1	1	0	1	1	1	0	0	1	1	0	1	1	0	0	1	0	0	0	0	1	1	0	0	1	1	0	1	0	0	0	1	0	1	0	0	0	0	0	0
796	2	1	1	1	0	1	1	1	1	0	1	1	1	1	1	0	0	1	0	0	0	0	0	1	0	1	1	1	1	1	0	1	0	1	0	1	0	0	0	0	0	0
797	2	1	1	1	0	1	1	0	0	0	0	1	0	1	1	0	0	1	0	0	0	0	1	0	0	1	1	1	0	1	0	0	0	0	0	1	0	0	0	0	0	0
798	2	1	1	1	0	1	1	1	0	0	1	1	1	1	1	1	0	1	0	0	0	0	1	0	0	1	1	1	1	0	0	0	1	1	0	1	0	0	0	0	0	0
799	2	1	1	1	0	1	1	1	0	0	0	1	0	1	1	0	0	1	0	1	0	0	1	1	0	1	1	1	0	1	0	1	0	1	0	1	0	0	0	0	0	0
800	2	1	1	1	0	1	0	1	0	0	0	1	1	1	1	0	0	1	0	0	0	0	1	0	0	1	1	1	0	1	0	0	0	1	0	1	0	0	0	0	0	0
801	2	1	1	1	0	1	0	0	0	0	1	1	0	1	1	0	0	0	0	0	0	0	1	0	0	0	1	0	1	0	0	0	0	1	0	1	0	0	0	0	0	0
802	2	1	1	1	0	1	1	1	0	0	1	0	0	0	1	0	0	1	0	0	0	0	1	1	0	0	1	1	1	1	1	0	0	1	0	1	1	0	0	0	0	0
803	2	1	1	1	0	1	1	1	1	0	1	1	0	1	1	1	0	1	0	0	0	0	1	1	1	0	1	1	1	1	0	0	1	1	0	1	0	0	0	0	0	0
804	2	1	1	1	0	1	1	1	0	0	0	1	0	1	1	0	0	1	0	0	0	0	1	0	1	1	1	1	0	1	0	0	1	1	0	1	1	0	0	0	0	0
805	2	1	1	1	0	1	1	1	0	0	1	0	0	1	1	1	0	0	0	0	0	0	1	1	0	1	1	1	1	0	0	0	0	1	0	1	0	0	0	0	0	0
806	2	1	1	1	0	1	1	1	0	1	0	1	0	1	1	1	1	1	0	0	0	0	1	1	0	1	1	1	0	0	0	0	1	1	0	1	1	0	0	0	0	0
807	2	1	1	1	0	1	1	1	0	0	1	0	1	0	1	1	0	1	0	0	0	0	0	0	0	1	1	1	0	1	0	0	1	1	0	1	0	0	0	0	0	0
808	2	1	1	1	0	1	1	1	0	0	1	1	0	0	1	1	1	0	0	1	0	0	1	1	0	0	1	1	1	1	0	0	1	1	0	1	0	0	0	0	0	0
809	2	1	1	1	0	1	1	1	0	0	0	0	0	0	1	0	0	0	0	0	0	0	1	0	0	0	1	0	1	1	0	0	1	1	0	1	0	0	0	0	0	0
810	2	1	1	1	0	1	1	1	1	0	1	1	1	0	1	1	1	1	0	0	0	0	1	1	0	1	1	1	1	1	0	1	1	1	0	1	1	0	0	0	0	0
811	2	1	1	1	0	1	1	1	0	0	1	1	0	0	1	0	0	1	0	0	0	0	1	0	0	1	1	1	0	0	0	0	0	1	0	1	0	0	0	0	0	0
812	2	1	1	1	0	1	1	1	0	0	1	0	1	1	1	0	0	1	0	0	0	0	1	0	0	1	1	1	1	0	0	0	0	1	0	1	0	0	0	0	0	0
813	2	1	1	1	0	1	1	1	1	0	1	0	0	1	1	1	0	1	0	0	0	0	1	1	0	0	1	1	0	1	0	0	0	1	0	1	0	0	0	0	0	0
814	2	1	1	1	0	1	0	0	0	0	1	1	1	0	1	1	0	1	1	0	0	0	0	0	0	1	1	1	1	1	0	0	0	0	0	0	0	0	0	0	0	0
815	1	1	1	1	0	1	1	1	0	0	0	0	0	0	0	0	0	1	0	0	0	0	0	0	0	0	1	1	1	0	0	0	0	1	0	1	0	0	0	0	0	0
816	1	1	1	1	0	1	1	0	0	0	1	1	0	1	0	0	0	1	1	0	0	0	1	0	0	0	1	0	1	1	0	0	0	1	0	1	0	0	0	0	0	0
817	1	1	1	1	0	1	1	1	0	0	1	1	0	1	1	0	0	0	0	0	0	0	1	0	0	1	1	1	0	0	0	0	1	1	0	1	0	0	0	0	0	0
818	1	1	1	1	0	1	1	1	1	0	1	1	0	1	1	1	0	1	0	1	0	0	1	1	1	0	1	1	0	0	0	0	0	1	0	1	0	0	0	0	0	0
819	1	1	1	1	0	1	1	1	1	0	1	1	0	1	1	0	0	0	0	0	0	0	1	1	1	0	1	1	0	0	0	0	0	1	0	1	1	0	0	0	0	0
820	1	1	1	1	0	1	1	1	1	0	1	1	0	1	0	1	0	1	0	0	0	0	1	1	0	0	1	0	1	0	0	0	1	1	0	1	0	0	0	0	0	0
821	1	1	1	1	0	1	1	1	0	0	1	1	0	1	1	1	0	1	0	0	0	0	1	0	0	1	1	1	1	0	0	0	1	1	0	1	0	0	0	0	0	0
822	1	0	1	1	0	1	1	1	0	0	0	1	1	1	1	1	0	0	0	0	0	0	1	0	0	1	1	1	0	0	0	0	0	1	0	1	0	0	0	0	0	0
823	1	1	1	1	0	1	1	1	0	0	1	1	0	1	1	0	0	0	1	0	0	0	1	0	1	1	1	1	0	1	1	0	0	1	0	1	0	0	0	0	0	0
824	1	1	1	1	0	1	1	1	0	0	1	1	0	1	1	1	0	0	0	0	0	0	1	0	1	1	1	1	1	0	1	1	0	1	0	1	0	0	0	0	0	0
825	1	1	1	1	0	1	0	1	0	0	1	1	0	0	1	1	0	1	0	0	0	0	0	1	0	0	1	1	0	0	0	1	0	1	0	1	0	0	0	0	0	0
826	1	1	1	1	0	1	0	1	0	0	1	0	0	0	0	1	0	1	0	0	0	0	1	0	0	1	1	1	0	0	0	0	0	1	0	1	0	0	0	0	0	0
827	1	1	1	1	0	1	1	0	0	0	1	1	0	1	1	0	0	1	0	0	0	0	1	1	0	0	1	1	0	0	0	0	0	1	0	1	1	0	0	0	0	0
828	1	0	1	1	0	1	1	1	0	0	1	0	0	1	1	0	0	1	0	0	0	0	0	0	0	0	1	1	1	1	0	0	0	1	0	1	0	0	0	0	0	0
829	1	1	1	1	0	1	1	0	0	0	1	1	1	1	1	0	0	1	0	0	0	0	1	0	0	1	1	1	1	0	0	0	1	1	0	1	0	0	0	0	0	0
830	1	1	1	1	0	1	1	1	1	1	1	1	0	1	1	1	0	0	1	0	0	0	0	0	0	1	1	1	0	0	0	0	0	1	0	1	0	0	0	0	0	0
831	1	1	1	1	0	1	1	1	0	0	1	1	0	0	1	1	0	1	0	1	0	0	1	1	0	1	1	1	1	1	0	1	0	1	0	1	0	0	0	0	0	0
832	1	1	1	1	0	1	0	0	0	0	1	1	0	1	1	0	0	1	0	0	0	0	1	0	0	1	1	1	0	1	0	0	0	1	0	1	0	0	0	0	0	0
833	1	1	1	1	0	1	1	0	0	0	1	1	0	1	1	0	0	1	0	0	0	0	1	0	0	1	1	1	0	0	0	0	0	0	0	1	0	0	0	0	0	0
834	1	1	1	1	0	1	1	1	0	0	1	0	0	1	1	1	0	0	0	0	0	0	1	0	0	1	1	0	1	1	0	0	1	1	0	1	0	0	0	0	0	0
835	1	1	1	1	0	1	1	1	1	0	0	1	0	1	1	0	0	0	0	0	0	0	0	0	0	1	1	1	0	0	0	0	0	0	0	0	0	0	0	0	0	0
836	1	1	1	1	0	1	1	1	0	0	1	1	1	1	1	1	1	1	0	0	0	0	1	1	0	1	1	0	1	1	1	0	0	1	0	1	0	0	0	0	0	0
837	1	0	1	1	0	1	1	1	0	0	1	0	0	1	1	0	0	1	0	0	0	0	0	0	0	0	1	1	1	1	0	0	0	1	0	1	0	0	0	0	0	0
838	1	1	1	1	0	1	1	1	0	0	1	0	0	1	0	0	0	1	0	0	0	0	0	0	0	1	1	1	1	0	0	1	0	1	0	1	0	0	0	0	0	0
839	1	1	1	1	0	1	0	1	0	0	1	1	0	1	1	1	0	1	0	0	0	0	1	1	0	0	1	0	1	1	0	0	1	1	0	1	0	0	0	0	0	0
840	1	1	1	1	0	1	1	0	0	0	1	1	0	0	1	1	0	1	0	0	0	0	1	0	1	1	1	0	1	1	1	0	0	1	0	1	0	0	0	0	0	0
841	1	1	1	1	0	1	1	1	0	0	0	0	0	0	1	1	1	0	0	1	0	0	1	1	0	0	1	0	1	1	0	1	0	1	0	1	0	0	0	0	0	0
842	1	1	1	1	0	1	1	1	0	0	1	1	0	1	1	1	0	1	0	0	0	0	1	0	0	1	1	1	0	1	0	1	0	1	0	1	0	0	0	0	0	0
843	1	1	1	1	0	1	1	1	1	1	1	1	0	0	0	0	0	0	0	0	0	0	0	0	0	0	1	1	0	1	0	0	0	0	0	1	0	0	0	0	0	0
844	1	1	1	1	0	1	1	0	0	0	0	1	0	1	1	0	0	1	0	0	0	0	0	1	1	0	1	0	1	0	0	0	0	1	0	1	0	0	0	0	0	0
845	1	1	1	1	0	1	1	1	0	0	1	1	0	0	1	0	0	0	1	0	0	0	1	0	0	1	1	1	1	0	0	1	0	1	0	1	0	0	0	0	0	0
846	1	1	1	1	0	1	1	1	0	0	1	1	0	1	1	1	0	1	0	0	0	0	1	0	0	1	1	1	1	0	0	0	0	1	0	1	0	0	0	0	0	0
847	1	1	1	1	0	1	1	0	0	0	1	1	0	1	1	1	0	0	0	0	0	0	1	0	0	1	1	1	0	1	0	0	0	1	0	1	0	0	0	0	0	0
848	1	0	1	1	0	1	1	1	0	0	0	0	0	0	1	0	0	0	0	0	0	0	1	0	0	0	1	1	0	1	0	0	0	1	0	1	0	0	0	0	0	0
849	1	0	1	1	0	1	0	1	0	0	0	1	0	1	1	0	0	1	0	0	0	0	1	1	0	0	1	1	0	1	0	0	0	1	0	1	0	0	0	0	0	0
850	1	0	1	1	0	1	1	1	0	0	0	1	0	1	1	1	0	1	0	0	0	0	1	0	0	1	1	1	0	0	0	0	0	1	0	1	0	0	0	0	0	0
851	1	1	1	1	0	1	1	0	0	0	0	1	0	1	1	0	0	1	0	0	0	0	1	0	0	1	1	1	1	0	0	0	0	1	0	1	0	0	0	0	0	0
852	1	1	1	1	0	1	1	1	0	0	0	1	0	0	1	0	0	1	0	0	0	0	1	0	0	0	1	1	0	0	0	0	0	1	0	1	0	0	0	0	0	0
853	1	1	1	1	0	1	1	1	0	0	0	1	0	0	0	0	0	1	1	0	0	0	1	0	0	1	1	1	0	0	0	0	0	1	0	1	1	0	0	0	0	0
854	1	1	1	1	0	1	1	1	0	0	1	1	0	1	1	1	1	0	0	0	0	0	1	1	0	0	1	1	1	1	0	0	1	1	0	1	0	0	0	0	0	0
855	1	0	1	1	0	1	0	1	0	0	1	0	0	1	0	0	0	1	0	0	0	0	1	1	0	0	0	1	0	0	0	0	1	1	0	0	0	0	0	0	0	0
856	1	1	1	1	0	1	1	1	0	0	1	1	0	1	1	1	0	1	1	0	0	0	1	0	0	1	1	1	1	0	0	0	0	1	0	1	0	0	0	0	0	0
857	1	0	1	1	0	1	1	0	0	0	1	0	0	1	1	1	1	0	0	0	0	0	1	1	0	0	1	1	0	1	0	0	0	1	0	1	0	0	0	0	0	0
858	1	1	1	1	0	1	1	1	0	0	1	1	0	1	1	1	0	1	0	0	0	0	1	0	0	1	1	1	0	0	0	0	0	1	0	1	0	0	0	0	0	0
859	1	1	1	1	0	1	1	1	1	0	1	1	0	1	1	1	1	1	0	0	0	0	1	1	0	0	1	1	0	1	0	0	0	1	0	1	0	0	0	0	0	0
860	1	1	1	1	0	1	1	1	0	0	0	0	0	0	0	0	0	0	1	0	0	0	0	0	1	0	1	1	0	0	0	0	0	1	0	1	0	0	0	0	0	0
861	1	1	1	1	0	1	1	1	0	0	1	0	0	0	1	0	0	1	0	0	0	0	0	0	0	1	1	0	1	1	0	0	0	1	0	1	0	0	0	0	0	0
862	1	0	1	1	0	1	1	1	1	0	1	1	1	0	1	0	0	1	0	0	0	0	1	0	0	0	0	0	1	1	0	0	0	1	0	1	0	0	0	0	0	0
863	1	1	1	1	0	1	1	1	1	0	1	1	0	0	1	1	1	1	0	0	0	0	1	1	0	1	1	1	0	1	0	1	0	1	0	1	1	0	0	0	0	0
864	1	1	1	1	0	1	1	1	0	0	1	1	0	1	1	1	0	1	0	0	0	0	1	1	0	1	1	1	0	0	0	0	0	1	0	1	0	0	0	0	0	0
865	1	1	1	1	0	1	1	0	0	0	1	1	1	1	1	0	0	1	0	0	0	0	1	0	0	1	1	1	1	1	0	0	0	1	0	1	0	0	0	0	0	0
866	1	0	1	1	0	1	1	1	1	1	1	1	0	1	1	1	0	1	0	1	1	1	1	1	0	0	1	1	0	0	0	0	0	1	0	1	0	0	0	0	0	0
867	1	1	1	1	0	1	1	1	0	0	1	1	0	1	1	0	0	1	0	0	0	0	1	0	1	0	1	1	0	1	0	0	0	1	0	1	0	0	0	0	0	0
868	1	1	1	1	0	1	1	1	0	0	0	1	1	0	1	1	1	0	0	0	0	0	1	0	0	1	1	1	0	0	0	0	0	1	0	1	0	0	0	0	0	0
869	1	1	1	1	0	1	1	1	0	0	1	1	0	1	1	0	0	1	0	0	0	0	1	0	0	1	1	1	0	0	0	0	0	1	0	1	0	0	0	0	0	0
870	1	0	1	1	0	1	0	1	0	0	0	0	0	0	1	0	0	1	0	0	0	0	0	0	0	0	1	1	0	1	0	0	0	1	0	1	0	0	0	0	0	0
871	1	1	1	1	0	1	1	1	0	0	1	1	0	1	1	1	0	1	0	0	0	0	1	0	0	1	1	0	1	1	0	1	0	1	0	1	0	0	0	0	0	0
872	1	1	1	1	0	1	1	1	1	0	1	1	0	1	1	1	0	1	0	0	0	0	1	0	0	1	1	1	1	1	0	1	0	1	0	1	0	0	0	0	0	0
873	2	0	1	1	0	1	1	1	1	1	1	1	0	1	1	0	1	1	0	0	0	1	1	1	0	1	1	1	1	0	1	0	0	1	0	1	0	0	0	0	0	0
874	2	1	1	1	0	1	1	1	0	0	1	0	0	1	1	0	1	0	0	0	0	0	1	0	0	1	1	1	0	1	0	0	1	1	0	1	0	0	0	0	0	0
875	2	1	1	1	0	1	1	1	1	0	1	1	1	1	1	1	1	1	0	0	0	0	1	0	0	0	1	0	1	1	1	0	1	1	0	1	1	0	0	0	0	0
876	2	1	1	1	0	1	1	1	0	0	1	1	0	1	1	1	0	1	0	0	0	0	0	0	0	1	1	1	0	0	0	0	1	1	0	1	0	0	0	0	0	0
877	2	1	1	1	0	1	1	0	0	0	0	1	1	1	1	1	0	1	0	0	0	0	1	1	0	1	1	1	1	1	0	0	1	1	0	1	0	0	0	0	0	0
878	2	1	1	1	0	1	1	1	0	0	1	1	0	0	1	0	0	1	0	0	0	0	1	0	0	1	1	1	0	0	0	0	0	1	0	1	0	0	0	0	0	0
879	3	1	1	1	0	1	1	1	0	0	1	1	0	1	1	1	0	1	0	0	0	0	1	0	0	1	1	1	0	1	0	0	0	1	0	1	0	0	0	0	0	0
880	1	1	1	1	0	1	1	1	0	0	0	1	0	1	1	1	0	0	0	0	0	0	1	0	0	1	1	1	0	0	0	0	0	1	0	1	0	0	0	0	0	0
881	1	1	1	1	0	1	1	1	1	0	0	1	0	0	1	0	0	1	0	0	0	0	1	0	1	0	1	0	1	1	0	0	1	1	0	1	0	0	0	0	0	0
882	1	1	1	1	0	1	1	0	1	0	1	0	0	1	1	1	0	1	0	0	0	0	1	0	0	1	1	1	1	0	0	0	0	1	0	1	0	0	0	0	0	0
883	1	1	1	1	0	1	0	0	0	0	1	1	0	1	1	0	0	1	0	0	0	0	1	1	0	0	1	1	1	1	0	0	1	1	0	1	0	0	0	0	0	0
884	1	0	1	1	0	1	1	1	1	1	1	1	1	0	0	0	0	1	0	0	0	0	1	1	0	1	1	0	1	0	0	0	1	1	0	1	0	0	0	0	0	0
885	1	0	1	1	0	1	1	1	1	1	0	0	0	0	1	0	0	1	0	0	0	0	0	0	1	0	0	1	0	0	0	0	0	0	0	0	0	0	0	0	0	0
886	1	1	1	1	0	1	0	1	1	1	1	1	1	0	0	0	0	1	0	0	0	0	1	0	0	1	1	1	1	0	0	0	0	1	0	1	0	0	0	0	0	0
887	1	1	1	1	0	1	1	1	1	1	1	1	1	1	1	1	0	1	0	0	0	0	1	1	0	1	1	0	1	1	0	0	1	1	0	1	0	0	0	0	0	0
888	1	1	1	1	0	1	1	1	0	0	1	1	1	1	1	1	0	0	1	0	0	0	1	0	0	1	1	1	1	1	0	0	1	1	0	1	0	0	0	0	0	0
889	1	1	1	1	0	1	1	0	0	0	0	0	0	1	1	0	0	1	0	0	0	0	1	0	0	1	1	1	0	0	0	0	0	1	0	1	0	0	0	0	0	0
890	1	1	1	1	0	1	1	1	0	0	1	1	0	0	1	0	0	1	0	0	0	0	0	1	0	0	1	1	1	1	0	0	0	1	0	1	0	0	0	0	0	0
891	1	1	1	1	0	1	1	1	1	0	1	1	1	1	1	0	1	0	0	0	0	0	0	0	0	1	1	0	1	1	0	1	0	1	0	1	0	0	0	0	0	0
892	1	0	1	1	0	1	1	0	0	0	0	0	0	1	1	0	0	0	0	0	0	0	0	0	0	1	1	1	0	1	0	0	1	1	0	1	0	0	0	0	0	0
893	1	1	1	1	0	1	0	1	0	0	1	0	0	1	1	0	1	0	0	0	0	0	1	0	0	1	1	1	0	0	0	0	0	1	0	1	0	0	0	0	0	0
894	1	1	1	1	0	1	1	1	0	0	0	1	0	0	1	0	0	1	0	0	0	0	1	0	0	1	1	1	0	1	1	0	0	1	0	1	0	0	0	0	0	0
895	1	1	1	1	0	1	1	0	0	0	1	0	1	1	1	0	1	0	0	0	0	0	1	0	1	0	1	1	0	1	0	0	1	1	0	1	0	0	0	0	0	0
896	1	1	1	1	0	1	1	1	0	0	1	1	0	1	1	0	0	1	0	0	0	0	1	1	0	1	1	1	0	1	0	0	1	1	0	1	0	0	0	0	0	0
897	1	0	1	1	0	1	0	1	1	0	1	0	0	1	1	1	1	0	0	0	1	0	1	0	1	0	0	0	1	1	0	1	0	1	0	0	0	0	0	0	0	0
898	1	1	1	1	0	1	1	0	0	0	1	1	0	1	1	0	0	1	0	0	0	0	1	0	0	1	1	1	0	1	0	0	0	1	0	1	0	0	0	0	0	0
899	1	1	1	1	0	1	1	1	1	1	1	1	1	1	1	1	0	1	0	0	0	0	1	1	0	1	1	0	1	1	1	1	0	1	0	1	0	0	0	0	0	0
900	1	1	1	1	0	1	1	1	0	0	1	1	0	1	1	1	0	0	0	0	1	0	1	1	0	1	1	0	1	1	0	0	0	1	0	1	0	0	0	0	0	0
901	1	0	1	1	0	1	0	0	0	0	0	0	0	0	0	1	0	1	0	0	0	0	1	0	0	0	1	1	0	1	0	0	0	1	1	0	0	0	0	0	0	0
902	1	1	1	1	0	1	1	1	0	0	1	1	0	1	1	1	0	0	0	0	0	0	1	1	1	1	1	1	1	1	1	0	0	1	0	1	0	0	0	0	0	0
903	1	1	1	1	0	1	1	1	0	0	1	1	0	1	1	0	0	1	0	0	0	0	1	0	1	1	1	1	0	1	0	1	0	1	0	1	0	0	0	0	0	0
904	1	1	1	1	0	1	1	1	0	0	0	0	0	0	1	0	0	1	0	0	0	0	1	0	0	1	1	1	0	0	0	0	0	1	0	1	0	0	0	0	0	0
905	1	1	1	1	0	1	1	1	0	0	1	1	1	1	1	1	0	1	0	0	0	0	1	0	0	1	1	1	0	1	0	0	1	0	0	1	0	0	0	0	0	0
906	3	1	1	1	0	1	1	0	0	0	1	0	0	1	1	1	0	1	0	0	0	0	1	0	0	1	1	1	0	1	0	0	0	1	0	1	0	0	0	0	0	0
907	3	1	1	1	0	1	0	0	0	0	1	1	0	1	1	0	0	1	0	0	0	1	1	0	0	1	1	1	0	0	1	0	0	1	0	1	1	0	0	0	0	0
908	3	1	1	1	0	1	1	1	0	0	1	0	0	1	1	0	0	1	0	0	0	0	1	1	0	1	1	1	0	0	0	0	0	1	0	1	0	0	0	0	0	0
909	3	0	1	1	0	1	0	1	0	0	1	0	0	1	1	1	0	1	0	0	0	0	1	1	0	1	1	1	1	0	0	1	0	1	0	1	0	0	0	0	0	0
910	3	1	1	1	0	1	1	0	0	0	1	0	1	1	0	1	0	0	0	0	0	0	1	0	0	1	1	1	0	0	0	1	0	1	0	1	0	0	0	0	0	0
911	3	1	1	1	0	1	0	0	0	0	0	0	0	0	1	0	0	1	0	0	0	0	1	1	0	0	0	1	0	1	0	0	0	1	0	1	0	0	0	0	0	0
912	3	1	1	1	0	1	1	1	0	0	0	0	0	1	1	1	0	1	0	0	0	0	0	1	0	0	1	1	0	1	0	0	0	1	0	1	0	0	0	0	0	0
913	3	1	1	1	0	1	0	1	0	0	0	1	0	1	1	0	0	0	0	0	0	0	1	1	0	1	1	1	0	0	0	0	1	1	0	1	1	0	0	0	0	0
914	3	1	1	1	0	1	1	1	0	0	1	1	1	1	1	1	1	0	0	0	0	0	1	0	1	0	1	1	1	1	0	1	0	1	0	1	1	0	0	0	0	0
915	3	1	1	1	0	1	1	1	0	0	1	0	0	0	1	1	0	1	0	0	0	0	1	0	0	1	1	1	0	1	0	0	1	1	1	0	0	0	0	0	0	0
916	3	1	1	1	0	1	0	0	0	0	1	0	0	1	1	0	0	1	0	0	0	0	1	0	0	1	1	1	1	0	0	0	1	1	0	1	0	0	0	0	0	0
917	3	1	1	1	0	1	1	1	0	0	1	1	0	1	0	0	1	1	0	0	0	0	1	1	0	1	1	1	0	1	0	0	0	1	0	1	0	0	0	0	0	0
918	3	1	1	1	0	1	1	1	0	0	1	1	0	0	1	0	1	1	0	0	0	0	1	0	0	1	1	1	0	1	1	0	0	0	0	1	0	0	0	0	0	0
919	3	1	1	1	0	1	1	1	0	0	1	1	0	1	1	0	0	0	0	0	0	0	1	1	1	0	1	1	0	1	0	0	0	1	0	1	0	0	0	0	0	0
920	3	1	1	1	0	1	1	1	0	0	1	0	0	1	1	1	0	1	0	0	0	0	1	0	0	0	1	0	1	1	1	0	0	1	0	1	0	0	0	0	0	0
921	3	1	1	1	0	1	1	1	0	0	0	0	0	0	1	0	0	1	0	0	0	0	1	0	0	0	1	1	0	1	0	0	0	1	0	1	0	0	0	0	0	0
922	3	1	1	1	0	1	0	1	0	0	0	1	1	0	1	0	0	0	0	0	0	0	1	0	1	0	1	0	1	1	0	1	0	1	0	1	0	0	0	0	0	0
923	3	1	1	1	0	1	1	1	0	0	1	1	1	1	1	0	0	1	0	0	0	0	1	0	0	0	1	1	1	1	0	0	0	1	1	0	0	0	0	0	0	0
924	3	1	1	1	0	1	1	1	1	1	1	1	0	0	1	0	1	0	0	0	0	0	1	0	0	1	1	1	1	1	0	1	0	1	0	1	0	0	0	0	0	0
925	3	1	1	1	0	1	1	1	1	1	1	1	0	0	1	1	0	1	0	0	0	0	1	0	0	1	1	1	1	1	0	0	1	1	0	1	0	0	0	0	0	0
926	2	1	1	1	0	1	1	1	1	0	1	0	0	0	0	0	1	1	1	1	0	0	1	1	1	1	1	1	0	1	1	0	0	1	1	0	0	0	0	0	0	0
927	2	1	1	1	0	1	1	1	1	1	1	1	0	0	1	1	0	1	0	0	0	0	1	1	0	1	1	1	1	0	0	0	1	1	0	1	1	0	0	0	0	0
928	2	1	1	1	0	1	1	0	0	0	1	0	0	1	1	0	1	1	0	0	0	0	1	0	0	1	1	0	1	1	0	0	0	1	0	1	0	0	0	0	0	0
929	2	1	1	1	0	1	1	1	0	0	1	0	0	0	0	0	1	0	0	0	0	0	1	1	1	0	1	1	1	1	0	1	0	1	0	1	1	0	0	0	0	0
930	2	1	1	1	0	1	1	1	1	1	1	1	0	1	1	1	0	1	0	0	0	0	0	0	0	1	1	1	0	0	0	0	0	1	0	1	0	0	0	0	0	0
931	2	1	1	1	0	1	1	1	0	0	1	1	0	1	1	1	0	1	0	0	0	0	1	1	1	1	1	1	0	1	1	0	0	1	0	1	0	0	0	0	0	0
932	2	1	1	1	0	1	1	1	0	0	1	1	0	1	1	0	0	1	0	0	0	0	1	1	0	0	1	1	0	0	0	1	0	1	0	1	0	0	0	0	0	0
933	2	0	1	1	0	1	1	1	1	1	0	1	0	1	1	1	0	1	0	1	0	0	1	1	0	1	1	1	1	0	0	0	0	1	0	1	0	0	0	0	0	0
934	2	0	1	1	0	1	1	1	0	0	0	0	0	0	1	0	0	1	0	0	0	0	1	0	0	1	1	1	1	0	0	0	1	1	0	1	0	0	0	0	0	0
935	2	1	1	1	0	1	1	1	0	0	1	1	0	1	1	1	1	1	0	0	0	0	1	1	0	1	1	1	1	0	0	0	0	1	0	1	0	0	0	0	0	0
936	2	1	1	1	0	1	1	1	1	1	0	0	0	0	1	0	0	0	0	0	0	0	1	1	1	1	1	1	0	1	0	0	0	1	0	1	0	0	0	0	0	0
937	2	0	1	1	0	1	1	0	0	0	1	0	0	1	0	0	0	0	0	0	0	0	0	0	0	0	0	1	0	0	0	0	1	1	0	1	0	0	0	0	0	0
938	2	1	1	1	0	1	1	1	0	0	1	1	0	1	1	1	0	1	0	0	0	0	1	0	0	1	1	1	1	1	1	0	0	1	0	1	0	0	0	0	0	0
939	2	1	1	1	0	1	0	1	1	1	0	1	1	1	1	0	0	0	0	0	0	0	1	0	0	0	1	0	1	1	1	0	0	1	0	1	0	0	0	0	0	0
940	2	1	1	1	0	1	1	1	0	0	1	1	0	0	1	0	0	0	0	0	0	0	0	0	0	1	1	1	0	0	0	0	0	1	0	1	0	0	0	0	0	0
941	2	0	1	1	0	1	1	1	0	0	1	1	0	0	1	1	0	1	0	0	0	0	1	1	0	0	1	1	0	0	0	0	0	1	0	1	0	0	0	0	0	0
942	2	1	1	1	0	1	1	1	0	0	0	1	0	1	1	1	0	1	0	0	0	0	1	0	0	1	1	1	0	1	0	0	0	1	0	1	0	0	0	0	0	0
943	2	1	1	1	0	1	1	1	0	0	1	1	1	1	1	0	0	1	0	0	0	0	0	0	1	1	1	1	0	1	0	0	0	1	0	1	0	0	0	0	0	0
944	3	1	1	1	0	1	1	0	1	0	1	1	0	1	1	1	0	0	0	1	0	1	1	0	0	1	1	1	0	1	0	0	0	1	0	1	0	0	0	0	0	0
945	3	1	1	1	0	1	1	1	1	0	1	0	0	0	0	0	0	1	0	0	0	0	1	0	0	1	1	1	0	0	0	0	0	1	0	1	0	0	0	0	0	0
946	3	1	1	1	0	1	1	0	0	0	1	1	0	0	1	0	0	0	0	0	0	0	0	0	0	0	1	1	0	0	0	0	0	0	0	0	0	0	0	0	0	0
947	3	1	1	1	0	1	1	1	0	0	1	1	1	1	1	0	0	1	0	0	0	0	1	0	0	1	1	0	1	1	0	0	0	1	0	1	0	0	0	0	0	0
948	3	1	1	1	0	1	1	1	0	0	1	1	0	1	1	1	1	1	0	0	0	0	1	1	0	1	1	1	0	1	0	1	0	1	0	1	0	0	0	0	0	0
949	3	1	1	1	0	1	1	1	1	0	1	1	0	1	1	0	0	1	0	0	0	0	1	0	0	1	1	1	0	1	0	0	0	1	0	1	1	0	0	0	0	0
950	3	1	1	1	0	1	1	1	0	0	1	1	0	1	1	1	0	1	0	0	0	0	1	1	0	1	1	1	0	1	0	0	1	1	0	1	0	0	0	0	0	0
951	1	1	1	1	0	1	1	1	0	0	1	1	0	1	1	0	0	1	0	0	0	0	1	0	0	1	1	1	0	0	0	0	0	1	0	1	0	0	0	0	0	0
952	1	1	1	1	0	1	1	1	0	0	1	1	1	1	1	1	0	1	0	0	0	0	1	0	0	1	1	1	0	1	0	0	0	1	0	1	0	0	0	0	0	0
953	1	1	1	1	0	1	1	1	0	0	1	0	0	1	1	1	0	1	0	0	0	0	0	0	0	1	1	1	0	1	0	0	0	1	0	1	1	0	0	0	0	0
954	1	1	1	1	0	1	1	1	0	0	0	0	0	1	1	0	0	1	0	0	0	0	1	1	0	0	0	1	1	1	1	0	0	1	0	1	0	0	0	0	0	0
955	1	0	1	1	0	1	0	1	0	1	1	0	0	1	1	0	1	0	1	0	0	0	1	1	0	1	1	1	0	0	0	0	1	1	0	1	0	0	0	0	0	0
956	1	1	1	1	0	1	1	1	1	1	1	1	0	1	1	1	0	0	1	0	0	0	1	0	0	0	1	0	1	1	0	1	0	0	0	1	0	0	0	0	0	0
957	1	1	1	1	0	1	1	1	0	0	1	1	0	1	1	1	0	1	0	0	0	0	1	1	1	0	1	1	0	0	0	0	0	1	0	1	0	0	0	0	0	0
958	1	1	1	1	0	1	1	1	0	0	1	1	1	1	1	0	0	1	0	0	0	0	0	0	0	1	1	0	1	1	1	0	0	1	1	0	0	0	0	0	0	0
959	1	0	1	1	0	1	1	1	0	0	1	1	0	1	0	0	0	0	0	0	0	0	1	1	0	1	1	1	0	1	0	0	0	1	0	1	1	0	0	0	0	0
960	1	0	1	1	0	1	1	1	1	0	1	0	0	0	1	1	0	1	0	0	0	0	1	0	1	1	1	1	0	1	1	0	0	1	0	1	0	0	0	0	0	0
961	1	0	1	1	0	1	0	1	0	0	1	0	0	1	1	1	0	1	0	0	0	0	1	1	0	0	1	1	0	1	0	0	0	1	0	1	0	0	0	0	0	0
962	1	1	1	1	0	1	1	1	0	0	1	1	0	1	1	1	1	1	0	0	0	0	1	1	0	0	1	1	0	1	0	1	0	1	0	1	0	0	0	0	0	0
963	1	1	1	1	0	1	1	0	0	0	0	0	0	0	0	0	0	1	0	0	0	0	0	0	0	0	1	1	0	1	1	0	0	1	0	1	0	0	0	0	0	0
964	1	1	1	1	0	1	1	1	0	0	0	0	0	1	1	1	0	0	0	0	0	0	0	0	0	1	1	1	0	1	0	1	0	1	0	1	1	0	0	0	0	0
965	1	1	1	1	0	1	1	0	0	0	1	1	0	1	1	0	0	1	0	1	0	0	1	1	0	0	1	1	0	0	0	0	0	1	0	1	0	0	0	0	0	0
966	1	1	1	1	0	1	1	1	0	0	1	1	1	1	1	1	1	0	0	0	0	0	1	1	0	0	1	0	1	0	0	0	1	1	0	1	1	0	0	0	0	0
967	1	1	1	1	0	1	1	1	0	0	1	0	0	0	0	0	0	0	0	0	0	1	1	0	0	1	0	0	1	0	0	0	0	1	0	1	0	0	0	0	0	0
968	1	1	1	1	0	1	1	1	0	0	1	1	0	1	1	1	1	0	0	0	0	0	1	1	0	0	1	0	1	0	0	1	0	1	0	1	0	0	0	0	0	0
969	1	1	1	1	0	1	1	1	1	0	1	1	0	1	1	1	1	1	0	0	0	0	1	0	0	1	1	1	0	0	0	0	0	1	0	1	0	0	0	0	0	0
970	1	1	1	1	0	1	1	1	0	0	1	1	0	1	1	0	0	1	0	0	0	0	1	0	0	1	1	1	0	0	0	1	0	1	0	1	0	0	0	0	0	0
971	1	1	1	1	0	1	1	1	0	0	1	0	0	1	1	1	1	1	0	0	0	0	1	0	0	1	1	1	0	1	1	0	0	1	0	1	1	0	0	0	0	0
972	1	1	1	1	0	1	1	1	0	0	1	1	0	1	1	1	0	1	0	0	0	0	1	1	0	1	1	1	0	0	0	1	1	1	0	1	0	0	0	0	0	0
973	1	1	1	1	0	1	1	1	1	0	1	1	0	1	1	1	0	1	0	0	1	0	0	1	0	1	1	1	1	1	0	1	0	1	0	1	1	0	0	0	0	0
974	1	1	1	1	0	1	1	1	0	0	0	1	1	1	1	1	0	0	1	0	0	0	0	0	0	1	1	1	0	0	0	0	0	1	0	1	0	0	0	0	0	0
975	1	1	1	1	0	1	1	1	0	0	0	0	0	1	1	0	0	0	1	0	0	0	1	1	1	0	1	0	1	1	0	1	0	1	0	1	0	0	0	0	0	0
976	1	1	1	1	0	1	0	1	0	0	1	0	1	1	1	0	1	0	0	0	0	0	1	0	0	1	1	1	1	1	0	0	1	1	0	1	1	0	0	0	0	0
977	1	1	1	1	0	1	1	1	0	0	1	1	0	1	1	1	0	1	0	0	0	0	1	0	0	1	1	1	1	1	0	0	0	1	0	1	0	0	0	0	0	0
978	1	1	1	1	0	1	1	1	1	1	1	1	0	1	1	1	0	0	1	0	0	0	1	1	0	0	1	1	0	1	0	0	0	1	0	1	0	0	0	0	0	0
979	3	1	1	1	0	0	1	1	0	0	0	0	0	0	1	0	0	1	0	0	0	0	1	0	0	1	0	1	0	0	0	0	0	1	0	1	0	1	1	0	4	1
980	3	0	1	1	0	0	1	0	0	0	1	0	0	0	0	0	0	0	0	0	0	0	0	0	0	0	0	1	0	0	0	0	0	1	0	1	0	0	0	0	3	1
981	1	1	1	1	0	0	1	1	0	0	1	0	0	0	1	1	0	1	0	0	0	0	1	0	0	0	1	1	0	1	0	1	0	1	0	1	0	1	0	0	3	1
982	1	1	1	1	0	0	1	1	0	0	1	0	0	0	1	0	0	1	0	0	0	0	0	0	0	1	1	1	0	1	0	1	1	1	0	1	0	0	0	1	4	1
983	3	1	1	1	0	0	1	0	0	0	1	1	0	1	1	0	0	1	0	0	0	0	1	0	0	1	1	1	0	1	0	0	1	1	0	1	0	0	0	1	5	1
984	2	1	1	1	0	0	1	0	0	0	0	1	0	1	1	0	0	1	0	0	0	0	1	0	0	1	1	1	0	0	0	0	1	1	0	1	0	0	0	0	0	0
985	2	1	1	1	0	0	1	0	0	0	1	1	0	0	1	1	0	1	0	0	0	0	1	1	0	1	1	1	0	0	0	0	0	1	0	1	0	0	0	0	0	0
986	1	1	1	1	0	0	1	0	0	0	1	0	0	0	1	0	0	1	0	0	0	0	1	0	0	1	1	1	0	1	0	0	0	1	0	1	0	0	0	0	0	0
987	1	0	1	1	0	0	1	1	0	0	1	0	0	0	1	0	0	1	0	0	0	0	0	0	0	0	0	1	0	0	0	0	0	1	0	1	0	0	0	0	0	0
988	1	1	1	1	0	0	1	1	0	0	1	0	0	1	1	1	0	1	0	0	0	0	1	0	0	1	1	1	0	0	0	0	0	1	0	1	0	0	0	0	0	0
989	1	1	1	1	0	0	1	0	0	0	1	0	0	1	1	1	0	1	0	0	0	0	1	0	0	1	1	0	1	1	1	0	0	1	0	1	0	0	0	0	0	0
990	1	1	1	1	0	0	1	1	0	0	1	1	1	1	1	1	0	1	0	0	0	0	1	0	0	1	1	1	0	0	0	0	0	1	1	0	0	0	0	0	0	0
991	1	1	1	1	0	0	1	1	0	0	0	1	0	1	1	0	0	1	0	0	0	0	0	0	0	1	1	1	0	0	0	0	0	1	0	1	0	0	0	0	0	0
992	1	0	1	1	0	1	1	1	0	0	1	1	0	1	0	0	1	1	0	0	0	0	0	1	0	0	1	1	0	0	0	0	0	1	1	0	0	0	0	0	0	0
993	1	1	1	1	0	0	1	1	1	1	1	0	0	1	1	1	0	0	0	0	0	0	1	0	0	0	1	1	0	0	0	0	0	1	0	1	0	0	0	0	0	0
994	1	0	1	1	0	0	1	0	0	0	1	0	1	1	1	1	1	1	0	0	0	0	1	1	0	0	1	1	1	1	0	1	1	1	0	1	0	0	0	0	0	0
995	1	0	1	1	0	0	1	1	1	0	1	1	1	1	0	1	1	0	0	0	0	0	0	0	0	1	1	1	1	1	0	0	1	1	0	1	0	0	0	0	0	0
996	3	1	1	1	0	0	1	1	1	0	0	0	0	1	1	0	0	1	0	0	0	0	0	0	0	1	0	0	1	0	0	0	0	1	0	1	0	0	0	0	0	0
997	2	1	1	1	0	0	1	0	0	0	0	1	1	1	1	1	0	1	0	0	0	0	1	1	0	1	1	0	1	1	0	1	0	1	1	1	0	0	0	0	0	0
998	1	1	1	1	0	0	1	1	0	0	0	1	0	0	1	0	0	0	0	0	0	0	1	0	0	1	1	1	1	1	0	0	1	1	0	1	1	0	0	0	0	0
999	1	0	1	1	0	0	1	0	0	0	1	1	1	0	1	0	0	1	0	0	0	0	1	0	0	0	1	1	0	1	0	0	1	1	0	1	0	0	0	0	0	0
1000	3	1	1	1	0	0	0	0	0	0	1	1	0	0	1	0	0	1	0	0	0	0	1	0	0	1	1	1	0	0	0	0	0	1	0	1	0	0	0	0	3	1
1001	2	0	1	1	0	0	0	0	0	0	0	1	0	0	0	0	1	1	0	0	0	0	1	1	0	0	0	1	0	0	0	0	0	1	0	1	0	0	0	0	0	0
1002	1	1	1	1	0	0	0	0	0	0	0	1	0	0	1	0	0	0	0	0	0	0	1	0	0	1	1	1	0	0	0	0	0	0	0	1	0	0	0	0	0	0
1003	1	1	1	1	0	0	0	0	0	0	0	0	0	0	1	1	0	1	0	0	0	0	1	0	0	1	1	1	0	1	0	1	0	1	0	1	0	0	0	0	0	0
1004	1	1	1	1	0	0	0	0	0	0	0	0	0	1	1	0	0	1	0	0	0	0	0	0	0	0	0	1	0	1	0	0	0	1	0	1	1	0	0	0	5	1
1005	2	1	1	1	0	0	0	0	0	0	0	0	0	1	1	0	0	1	0	0	0	0	1	0	0	0	1	1	1	1	0	0	0	1	1	1	0	0	0	0	0	0
1006	2	0	1	1	0	0	0	0	0	0	0	0	0	1	1	0	0	1	0	0	0	0	0	0	0	0	1	0	1	0	0	1	0	1	0	1	0	0	0	0	0	0
1007	2	1	1	1	0	0	0	0	0	0	0	0	0	0	1	0	0	1	0	0	0	0	0	0	0	1	1	1	0	1	0	0	0	1	0	1	0	0	0	0	2	1
1008	3	0	1	1	0	0	0	0	0	0	0	0	0	0	1	0	0	1	0	0	0	0	1	0	0	1	1	1	1	1	0	0	1	1	0	1	0	0	0	0	0	0
1009	2	1	1	1	0	0	0	0	0	0	1	0	1	0	0	1	1	1	0	0	0	0	1	1	0	0	1	0	1	0	1	0	0	1	0	1	0	1	1	1	9	1
1010	2	1	1	1	0	0	0	0	0	0	1	1	1	1	0	1	0	1	0	0	0	0	1	0	0	1	1	1	1	1	0	0	0	1	0	1	1	0	0	0	1	1
1011	1	0	1	1	0	0	0	0	0	0	1	1	1	0	1	0	0	1	0	0	0	0	1	1	0	0	1	0	1	1	0	1	0	1	0	1	0	1	0	1	3	1
1012	1	1	1	1	0	0	0	0	0	0	1	1	1	0	0	1	0	0	0	0	0	0	0	1	0	0	1	1	0	0	0	0	0	1	0	1	1	0	0	0	0	0
1013	3	1	1	1	0	0	0	0	0	0	1	1	0	1	1	1	0	0	0	0	0	0	1	0	0	1	1	1	0	0	0	0	0	1	0	1	0	0	0	0	0	0
1014	3	1	1	1	0	0	0	0	0	0	1	1	0	1	0	1	1	0	0	0	0	0	0	0	1	0	1	1	1	0	0	0	0	1	0	1	0	0	0	0	0	0
1015	2	1	1	1	0	0	0	0	0	0	1	0	0	0	1	0	1	1	0	0	0	0	1	0	0	1	1	1	0	1	0	1	0	1	0	1	0	0	0	0	0	0
1016	3	1	1	1	0	0	0	0	0	0	1	0	0	0	1	0	1	1	0	0	0	0	1	0	0	1	1	0	1	0	0	0	0	0	0	1	0	0	0	0	0	0
1017	3	1	1	1	0	0	0	0	0	1	1	1	0	1	1	1	1	0	0	0	0	0	0	1	0	1	1	1	0	1	0	0	1	1	0	1	0	0	0	0	0	0
1018	2	0	1	1	0	0	0	0	0	1	1	0	0	1	1	1	0	1	0	0	0	0	1	0	0	1	1	1	1	1	0	0	0	1	0	1	0	0	0	0	0	0
1019	1	1	1	1	0	0	0	0	0	1	0	1	0	1	1	1	1	1	0	0	0	0	1	1	1	1	1	1	0	1	0	0	0	1	0	1	0	0	0	0	0	0
1020	3	0	1	1	0	0	0	0	0	0	0	0	0	1	0	0	0	0	0	0	0	1	0	0	0	0	1	1	0	0	0	0	0	1	0	1	0	0	0	0	1	1
1021	3	1	1	1	1	1	0	1	0	0	0	0	0	0	1	0	1	0	0	0	0	0	0	1	0	0	1	1	0	0	0	0	0	1	0	1	0	1	1	0	6	1
1022	3	1	1	1	1	0	0	1	1	1	1	0	1	1	1	1	0	0	0	0	0	0	1	0	0	1	1	1	0	1	0	0	0	1	0	1	0	1	1	1	5	1
1023	3	1	1	1	1	1	1	0	0	0	1	0	0	1	1	0	1	1	0	0	0	0	1	0	0	1	1	1	1	1	0	0	1	1	0	1	0	0	0	1	3	1
1024	3	1	1	1	1	0	0	1	0	1	0	1	0	1	1	1	0	1	0	0	0	0	1	0	0	1	1	1	0	0	0	0	0	1	0	1	0	0	0	1	2	1
1025	3	1	1	1	1	1	1	1	0	0	1	1	1	1	1	1	0	1	0	0	0	0	1	0	1	0	1	1	0	1	0	0	1	1	0	1	0	0	0	0	2	1
1026	3	0	1	1	1	1	1	1	1	1	1	1	1	0	1	0	0	0	0	0	0	0	1	0	0	0	1	1	0	0	0	0	0	1	0	1	0	0	0	0	1	1
1027	3	1	1	1	1	0	1	1	0	0	0	1	0	1	1	0	1	0	0	0	1	0	1	0	0	1	1	1	0	1	0	1	0	1	0	1	0	1	0	1	3	1
1028	3	1	1	1	1	1	0	1	1	1	0	1	1	0	1	0	0	1	0	0	0	0	0	0	1	1	1	1	1	1	0	1	0	1	0	1	1	0	1	0	2	1
1029	3	1	1	1	1	1	1	1	1	0	1	1	0	0	1	1	0	1	0	0	0	0	1	1	0	0	1	0	1	1	0	1	0	1	0	1	0	0	1	1	9	1
1030	3	1	1	1	1	1	1	1	0	0	1	1	0	1	1	1	0	1	0	0	0	0	1	1	1	0	1	1	0	0	0	0	1	1	0	1	0	1	0	1	5	1
1031	3	1	1	1	1	1	1	1	0	0	1	1	0	1	1	0	0	0	0	0	0	0	1	1	0	1	1	1	1	1	0	1	0	1	0	1	0	0	0	0	1	1
1032	3	1	1	1	1	1	1	1	0	0	1	1	0	1	1	1	0	1	0	0	0	0	1	1	0	0	1	1	1	0	0	1	0	1	0	1	0	0	0	0	2	1
1033	3	1	1	1	1	1	1	1	0	0	1	1	0	1	1	0	0	1	0	0	0	0	1	0	0	1	1	1	0	1	0	0	0	1	0	1	0	0	0	0	2	1
1034	3	1	1	1	1	1	1	1	1	1	1	0	0	1	1	0	0	1	0	0	1	0	1	1	1	1	1	1	0	0	0	0	0	1	0	1	0	0	0	0	1	1
1035	3	1	1	1	1	1	1	0	0	0	1	1	0	1	1	0	0	1	0	0	0	0	0	0	0	1	1	1	0	0	0	0	0	1	0	0	0	0	0	0	1	1
1036	3	1	1	1	1	1	1	1	0	0	1	1	0	1	1	1	0	1	0	0	0	0	1	1	0	1	1	1	1	1	0	0	1	1	0	1	0	1	0	0	1	1
1037	3	1	1	1	1	0	0	0	0	1	0	0	0	0	1	0	0	1	0	0	0	0	0	0	0	0	1	1	1	1	0	0	0	1	0	1	1	1	1	0	3	1
1038	3	1	1	1	1	1	1	1	1	1	1	1	1	1	1	1	1	1	0	0	0	0	1	0	0	1	1	1	1	1	0	1	0	1	0	1	1	1	1	1	8	1
1039	3	1	1	1	1	1	1	1	1	1	0	0	0	1	1	1	0	1	0	0	0	0	1	0	0	1	1	0	1	1	1	1	0	1	0	1	1	0	0	0	1	1
1040	3	1	1	1	1	1	1	1	0	0	1	1	0	1	1	1	1	1	0	0	0	0	1	1	0	1	1	1	1	0	0	0	0	1	0	1	0	0	0	0	1	1
1041	3	1	1	1	1	1	1	1	0	0	0	0	0	1	1	0	0	0	0	0	0	0	1	0	0	1	1	1	0	0	0	0	0	1	0	1	0	0	0	0	1	1
1042	3	1	1	1	1	1	1	1	0	0	1	1	1	1	1	1	0	1	0	0	0	0	1	1	0	1	1	1	0	0	0	0	0	1	0	1	1	0	0	0	1	1
1043	3	1	1	1	1	1	1	1	0	1	1	0	0	1	1	1	1	1	0	0	0	1	1	1	0	1	1	1	0	1	0	0	0	1	0	1	0	0	0	1	5	1
1044	3	1	1	1	1	1	1	1	0	0	1	1	0	0	1	0	0	1	0	0	0	0	1	1	0	0	1	1	0	1	0	0	1	1	0	1	0	0	0	1	2	1
1045	3	1	1	1	1	1	1	1	0	0	1	1	0	1	1	1	0	1	0	0	0	0	1	0	0	1	1	0	1	1	1	0	0	1	0	1	0	0	0	1	2	1
1046	3	1	1	1	1	1	1	1	0	0	1	0	1	1	1	0	0	1	0	0	0	0	1	0	0	1	1	1	0	1	1	0	0	0	0	1	0	0	0	1	3	1
1047	3	1	1	1	1	0	0	1	0	0	1	0	0	1	0	1	0	0	0	0	0	1	0	1	0	0	1	1	0	1	0	0	1	1	0	1	0	0	0	1	3	1
1048	3	1	1	1	1	1	1	1	1	0	1	1	1	1	1	0	0	1	0	0	0	0	1	0	1	0	1	1	0	1	0	1	0	1	0	1	0	0	1	0	1	1
1049	3	0	1	1	1	1	1	1	0	0	0	1	1	1	1	0	0	0	0	0	0	0	0	0	0	0	0	1	0	1	0	0	0	0	0	1	0	0	1	0	1	1
1050	3	1	1	1	1	1	1	1	0	0	0	1	0	1	1	1	1	1	1	0	1	0	1	1	1	1	1	0	1	1	0	1	0	1	0	1	1	0	1	0	2	1
1051	3	1	1	1	1	1	1	1	0	1	0	1	1	1	1	1	1	1	0	1	1	0	1	0	0	1	1	1	1	1	0	0	1	1	0	1	0	0	1	0	3	1
1052	3	1	1	1	1	1	1	1	0	0	1	1	0	1	1	0	0	1	0	0	0	0	1	0	0	1	1	1	0	1	0	0	1	1	0	1	0	0	1	0	3	1
1053	3	1	1	1	1	1	1	1	0	1	1	1	1	1	1	0	0	1	0	0	0	0	1	1	0	1	1	1	1	1	1	0	0	1	1	1	0	0	1	0	2	1
1054	3	1	1	1	1	1	1	1	0	0	1	1	0	1	1	1	1	1	0	0	0	0	1	1	0	0	1	1	1	1	0	0	1	1	0	1	1	0	1	0	7	1
1055	3	1	1	1	1	1	1	0	0	0	1	1	0	1	1	1	0	1	0	0	0	1	1	0	0	1	1	1	0	1	1	0	0	1	0	1	0	0	1	0	2	1
1056	3	1	1	1	1	1	1	1	0	0	1	1	1	1	1	0	1	0	0	0	1	0	1	1	1	1	1	1	0	1	0	1	0	1	0	1	1	0	1	0	2	1
1057	3	1	1	1	1	1	1	1	0	0	1	1	0	1	1	1	0	1	0	0	0	0	0	1	0	1	1	1	1	1	0	0	0	1	0	1	0	0	1	1	2	1
1058	3	1	1	1	1	1	1	1	1	1	1	1	0	0	1	1	1	1	1	0	0	0	1	1	1	1	1	1	1	1	0	1	0	1	0	1	0	0	1	1	7	1
1059	3	1	1	1	1	0	0	1	0	0	1	1	0	0	0	0	0	1	0	0	0	0	1	0	0	1	1	1	0	1	0	0	1	1	0	1	0	0	1	1	4	1
1060	3	1	1	1	1	0	0	1	0	0	0	0	0	1	1	0	0	1	0	0	0	0	1	1	0	0	1	1	1	1	0	0	0	1	0	1	0	0	1	1	6	1
1061	3	1	1	1	1	1	1	1	0	0	0	1	0	1	1	0	0	1	0	0	0	0	1	1	0	1	1	1	0	0	0	0	0	1	0	1	0	0	0	0	1	1
1062	3	1	1	1	1	1	1	1	1	1	1	1	1	1	1	1	1	1	0	0	0	0	0	0	1	1	1	1	1	1	0	0	0	1	0	1	0	1	0	0	1	1
1063	1	1	1	1	1	1	1	1	0	0	1	1	0	1	1	1	1	0	0	0	0	0	1	0	0	1	1	1	0	1	0	1	0	1	0	1	0	1	0	0	2	1
1064	1	1	1	1	1	1	0	1	0	0	1	1	0	1	1	0	0	1	0	0	0	0	1	0	0	1	1	0	1	1	0	1	0	1	0	1	0	1	0	1	2	1
1065	1	1	1	1	1	1	1	1	0	0	1	1	0	1	1	1	0	1	0	0	0	0	1	1	1	1	1	1	0	0	0	0	0	1	0	1	1	1	0	1	6	1
1066	1	1	1	1	1	1	1	1	1	1	1	1	0	1	0	1	1	1	1	0	1	0	0	1	1	0	1	1	1	1	0	1	0	0	0	1	0	1	1	0	2	1
1067	1	1	1	1	1	1	1	1	0	0	1	1	1	1	1	0	0	1	0	0	0	0	1	0	0	1	1	0	1	1	0	0	1	1	0	1	0	0	0	0	3	1
1068	1	1	1	1	1	0	0	1	0	0	1	0	0	0	1	0	1	1	0	0	0	0	1	0	0	1	1	1	0	0	0	0	0	0	0	1	0	0	0	1	3	1
1069	1	1	1	1	1	0	1	1	0	0	1	1	0	0	1	0	0	1	0	0	0	0	1	0	1	1	1	0	1	1	0	0	0	1	0	1	0	0	1	0	1	1
1070	1	1	1	1	1	1	1	1	1	1	1	1	1	1	1	1	1	1	0	1	1	0	1	1	0	1	1	1	1	0	1	0	0	1	0	1	0	1	0	0	3	1
1071	1	1	1	1	1	1	0	0	0	0	1	1	0	0	1	0	1	0	1	0	0	0	1	1	1	0	1	1	1	1	0	1	0	1	0	1	0	1	0	1	7	1
1072	1	1	1	1	1	1	1	1	1	1	0	0	0	1	1	1	0	1	0	0	0	0	1	0	0	1	1	1	0	1	0	0	0	1	0	1	1	1	0	1	5	1
1073	1	1	1	1	1	0	1	1	0	0	0	1	0	1	0	0	0	1	0	0	0	0	0	0	0	1	1	1	0	1	0	0	0	1	0	1	1	1	0	1	4	1
1074	1	1	1	1	1	1	1	1	0	0	1	1	0	1	1	1	0	0	0	0	0	1	1	0	0	1	1	1	1	0	0	0	1	1	0	1	0	1	0	1	7	1
1075	1	1	1	1	1	1	1	1	0	0	1	1	0	1	1	1	0	1	0	0	0	0	1	0	0	1	1	1	0	1	0	1	0	1	0	1	0	1	0	1	8	1
1076	1	1	1	1	1	1	1	1	0	0	1	1	0	1	1	1	0	1	0	0	0	0	1	0	1	0	1	0	1	1	0	0	1	1	0	1	0	1	1	0	2	1
1077	1	1	1	1	1	1	1	1	0	0	0	1	0	1	1	0	0	1	0	0	0	0	0	1	0	1	1	1	1	1	0	0	1	1	0	1	0	1	1	1	5	1
1078	1	1	1	1	1	1	1	1	1	0	1	1	1	1	1	0	1	1	1	1	1	0	1	0	1	1	1	1	1	1	1	1	0	1	0	0	1	0	0	1	4	1
1079	1	1	1	1	1	1	1	1	1	0	1	1	0	1	1	1	0	1	0	0	0	0	1	0	0	1	1	1	0	0	0	0	1	1	0	1	0	0	0	1	6	1
1080	1	1	1	1	1	1	1	0	0	0	1	1	0	0	1	0	1	1	0	0	0	0	1	1	0	1	1	0	1	1	0	0	1	1	0	1	1	0	1	0	2	1
1081	1	1	1	1	1	1	1	1	0	0	0	1	0	0	1	0	0	1	0	0	0	0	1	0	1	0	1	1	1	1	0	0	1	1	0	1	0	0	1	0	5	1
1082	1	1	1	1	1	1	1	1	1	1	1	1	1	1	0	1	0	1	0	0	0	0	0	0	1	0	1	1	1	0	0	0	0	1	0	1	1	0	1	0	2	1
1083	1	1	1	1	1	1	1	1	0	0	0	1	0	0	1	0	0	1	0	0	0	0	1	0	0	1	1	1	1	1	0	0	1	1	0	1	0	0	1	0	3	1
1084	1	1	1	1	1	1	1	1	0	0	0	1	0	1	1	1	0	1	0	0	0	0	1	0	0	1	1	1	0	0	1	0	0	1	1	1	0	0	1	1	5	1
1085	1	1	1	1	1	1	1	1	0	0	1	1	0	1	1	1	0	1	0	0	0	0	1	0	0	1	1	1	1	1	0	0	0	1	0	1	0	0	1	1	7	1
1086	1	0	1	1	1	1	1	1	0	0	1	1	0	0	1	0	0	1	0	0	0	0	1	1	0	0	1	1	0	0	0	0	0	1	0	1	0	0	1	1	4	1
1087	1	1	1	1	1	1	1	1	1	1	0	1	1	1	1	1	0	1	0	0	0	0	1	1	0	0	1	1	1	1	1	1	0	1	0	1	0	0	0	0	0	0
1088	1	1	1	1	1	1	0	0	1	0	0	1	0	1	1	1	1	0	0	0	0	0	1	1	0	0	1	0	1	1	1	0	0	1	0	1	0	0	0	0	0	0
1089	1	1	1	1	1	1	1	1	0	0	0	0	0	1	1	0	0	1	0	0	0	0	1	0	0	0	1	1	0	0	0	0	0	1	0	1	0	0	0	0	0	0
1090	1	1	1	1	1	1	1	1	1	1	1	1	0	1	0	0	0	1	0	0	0	0	1	0	1	0	1	1	0	1	0	0	1	1	0	1	0	0	0	0	0	0
1091	1	1	1	1	1	0	0	0	0	0	1	1	1	0	1	0	0	0	0	0	0	0	1	1	0	0	1	1	0	0	0	0	1	1	0	1	0	0	0	0	0	0
1092	1	1	1	1	1	1	1	1	1	1	1	1	0	1	1	0	1	1	0	0	0	0	1	1	0	0	1	1	0	1	1	0	0	1	0	1	1	0	0	0	0	0
1093	1	1	1	1	1	0	0	1	0	0	1	1	0	0	1	0	0	1	0	0	0	0	0	0	0	0	1	1	1	0	1	0	0	1	0	1	0	0	0	0	0	0
1094	1	1	1	1	1	0	0	1	1	0	1	1	0	1	1	1	0	1	0	0	0	0	1	1	0	0	1	0	1	1	0	0	0	1	0	1	0	0	0	0	0	0
1095	1	1	1	1	1	1	1	0	0	0	1	1	0	1	1	0	0	1	0	0	0	0	1	0	1	1	1	1	0	1	0	0	0	1	1	1	0	0	0	0	0	0
1096	1	0	1	1	1	0	1	1	0	0	0	1	0	1	0	0	0	1	0	0	0	0	0	0	0	0	1	1	0	0	0	0	0	1	0	1	0	0	0	0	0	0
1097	1	1	1	1	1	1	1	1	1	1	1	0	1	1	1	0	0	0	0	0	1	0	1	1	1	1	1	1	1	1	0	0	0	1	0	1	0	0	0	0	0	0
1098	1	0	1	1	1	1	1	1	0	0	1	1	0	1	1	0	0	1	0	0	0	0	1	1	1	1	1	0	1	1	1	0	0	1	0	1	0	0	0	0	0	0
1099	1	1	1	1	1	1	1	1	1	1	1	1	0	1	1	1	0	1	0	0	0	0	1	1	0	0	1	1	0	1	0	1	0	1	0	1	1	0	0	0	0	0
1100	1	1	1	1	1	1	1	1	0	0	1	1	1	1	1	0	0	1	0	0	0	0	1	1	0	0	0	1	1	0	0	0	0	1	0	1	0	0	0	0	0	0
1101	1	1	1	1	1	1	1	1	1	0	1	1	1	1	1	1	0	0	1	0	0	0	1	0	1	1	1	1	0	1	0	1	0	1	0	1	1	0	0	0	0	0
1102	1	1	1	1	1	1	1	1	0	0	1	1	0	0	0	1	0	1	0	0	0	1	0	1	1	1	1	1	0	1	1	0	1	1	1	0	1	0	0	0	0	0
1103	1	0	1	1	1	1	1	1	0	0	1	1	0	1	1	1	0	1	0	0	0	0	1	1	0	0	1	1	1	1	0	0	0	1	0	1	0	0	0	0	0	0
1104	1	1	1	1	1	1	1	1	0	0	1	1	1	0	1	1	0	1	0	0	0	0	1	0	0	1	1	1	0	0	0	0	1	1	0	1	0	0	0	0	0	0
1105	1	1	1	1	1	0	0	1	0	0	1	1	0	0	1	0	0	1	0	0	0	0	1	0	0	1	1	0	1	0	1	0	0	1	0	1	0	0	0	0	0	0
1106	3	1	1	1	1	1	1	0	0	0	1	0	1	1	1	1	0	1	0	0	0	0	1	1	0	0	1	0	1	1	1	0	0	1	0	1	0	0	0	0	0	0
1107	3	0	1	1	1	1	1	1	1	0	0	1	1	1	1	1	1	0	0	0	0	0	1	0	0	1	1	1	0	1	0	1	0	1	0	1	0	0	0	0	0	0
1108	3	1	1	1	1	1	1	1	0	0	1	1	0	1	1	1	0	1	0	0	0	0	1	0	0	1	1	1	0	1	0	0	0	1	0	1	0	0	0	0	0	0
1109	3	1	1	1	1	0	0	1	0	0	1	0	1	1	1	1	0	0	0	0	0	0	0	0	0	1	1	0	1	0	0	0	0	1	0	1	0	0	0	0	0	0
1110	3	1	1	1	1	0	0	1	0	0	1	1	0	0	1	0	0	1	0	0	0	0	0	0	0	1	1	1	0	0	0	0	0	1	0	1	0	0	0	0	0	0
1111	3	1	1	1	1	1	1	1	0	0	1	1	0	0	1	0	0	1	0	0	0	0	1	0	0	0	1	1	1	0	0	0	0	1	0	1	0	0	0	0	0	0
1112	3	1	1	1	1	1	1	0	0	0	0	0	0	1	1	1	0	1	0	0	0	0	1	0	0	1	1	1	0	0	1	0	0	1	0	1	0	0	0	0	0	0
1113	3	1	1	1	1	1	1	1	1	0	1	1	0	1	1	1	0	0	0	1	1	0	1	1	0	0	1	1	1	1	0	0	0	1	0	1	0	0	0	0	0	0
1114	3	1	1	1	1	1	1	1	1	0	0	1	0	1	1	0	1	1	0	0	0	0	1	0	1	0	1	1	0	1	0	0	1	1	0	1	0	0	0	0	0	0
1115	3	1	1	1	1	1	1	1	0	0	0	0	1	1	1	1	0	1	0	0	0	0	1	0	1	0	1	0	1	1	1	0	0	1	0	1	0	0	0	0	0	0
1116	3	1	1	1	1	1	1	1	0	0	1	1	0	1	1	0	0	1	0	0	0	0	1	1	1	0	1	1	0	0	0	0	0	1	0	1	1	0	0	0	0	0
1117	3	1	1	1	1	1	1	1	0	0	1	1	1	1	1	1	0	1	0	0	0	0	1	1	1	1	1	0	1	0	0	1	0	1	0	1	0	0	0	0	0	0
1118	3	1	1	1	1	1	1	1	0	0	1	1	1	1	1	1	0	1	0	0	0	0	1	1	1	1	1	1	1	1	0	0	1	1	0	1	0	0	0	0	0	0
1119	3	1	1	1	1	0	1	1	0	0	1	0	0	1	1	1	0	0	0	0	0	0	1	0	0	1	1	1	0	1	0	1	0	1	0	1	0	0	0	0	0	0
1120	3	1	1	1	1	1	1	1	0	0	1	1	0	1	1	0	0	1	0	0	0	0	1	0	0	1	1	1	0	1	0	1	0	1	0	1	1	0	0	0	0	0
1121	3	1	1	1	1	1	1	1	1	1	1	1	0	1	1	1	0	1	0	0	0	0	1	1	0	1	1	1	0	1	0	1	0	1	0	1	1	0	0	0	0	0
1122	2	1	1	1	1	1	1	1	0	0	1	1	0	1	1	0	0	1	0	0	0	0	1	0	0	1	1	1	0	0	0	0	1	1	0	1	1	0	0	0	0	0
1123	2	1	1	1	1	1	1	1	0	0	1	1	1	1	1	1	0	1	0	0	0	0	1	0	0	0	1	1	0	1	0	0	0	1	0	1	1	0	0	0	0	0
1124	2	1	1	1	1	1	1	1	1	1	1	1	1	1	1	1	0	1	0	0	0	0	0	0	0	1	1	1	0	1	0	1	1	1	0	1	1	0	0	0	0	0
1125	2	1	1	1	1	0	0	1	0	0	1	1	0	1	1	1	0	1	0	0	0	0	1	0	0	0	1	1	0	1	0	0	0	1	0	1	0	0	0	0	0	0
1126	2	1	1	1	1	1	1	1	1	1	1	1	1	1	1	1	1	1	1	0	0	0	1	0	1	1	0	0	1	1	0	1	0	1	0	1	1	0	0	0	0	0
1127	2	1	1	1	1	1	1	1	0	0	1	1	0	1	1	1	0	1	0	0	0	0	1	1	0	0	1	1	0	1	0	0	0	1	0	1	0	0	0	0	0	0
1128	2	1	1	1	1	1	1	1	0	0	1	1	0	1	1	1	1	1	0	0	0	0	0	0	0	1	1	1	0	1	1	0	0	1	0	1	1	0	0	0	0	0
1129	2	1	1	1	1	1	1	1	0	1	1	1	1	1	1	1	0	1	0	0	0	0	1	1	0	0	1	0	1	1	0	1	0	1	1	0	0	0	0	0	0	0
1130	2	1	1	1	1	1	1	1	0	1	1	1	0	1	0	1	0	1	0	0	0	0	1	1	0	1	1	1	0	1	0	0	1	1	0	1	0	0	0	0	0	0
1131	2	0	1	1	1	1	1	1	0	0	1	1	0	1	1	1	1	0	0	0	0	0	1	1	0	0	1	1	0	1	0	1	0	1	0	1	0	0	0	0	0	0
1132	2	1	1	1	1	0	1	1	1	1	1	1	1	1	1	1	1	0	1	0	0	0	1	1	1	1	1	1	1	1	1	0	0	1	1	1	0	0	0	0	0	0
1133	2	1	1	1	1	0	0	1	0	1	1	1	0	1	1	0	0	0	0	0	0	0	1	1	0	0	1	1	0	0	0	0	0	1	0	1	0	0	0	0	0	0
1134	2	1	1	1	1	1	1	1	0	0	1	0	0	1	1	1	0	1	0	0	0	0	0	0	0	1	1	1	0	0	0	0	0	1	0	1	0	0	0	0	0	0
1135	2	1	1	1	1	1	1	1	0	1	1	1	0	1	1	1	0	1	0	1	0	0	1	0	0	1	1	1	1	0	0	0	0	1	1	1	0	0	0	0	0	0
1136	2	1	1	1	1	1	1	1	0	0	1	1	1	1	1	1	1	1	0	0	0	0	0	0	0	1	1	1	0	0	0	0	0	1	0	1	0	0	0	0	0	0
1137	2	1	1	1	1	1	0	1	0	0	0	0	0	1	1	1	1	0	0	0	0	0	1	1	0	0	1	1	0	0	1	0	0	1	1	0	0	0	0	0	0	0
1138	2	1	1	1	1	1	1	1	0	0	1	1	1	0	0	1	0	0	0	0	1	0	1	1	1	0	1	0	1	0	0	1	0	0	0	0	0	0	0	0	0	0
1139	2	0	1	1	1	1	0	1	0	0	1	0	0	0	0	0	0	1	0	0	0	0	0	1	1	0	1	1	1	0	0	0	0	0	0	1	0	0	0	0	0	0
1140	2	1	1	1	1	1	1	1	1	1	1	1	1	1	1	1	0	1	0	0	0	0	1	1	1	0	1	0	1	1	1	0	1	1	0	1	1	0	0	0	0	0
1141	2	1	1	1	1	1	1	1	0	0	1	1	1	1	1	0	1	1	0	0	0	0	0	0	0	1	1	1	0	1	0	1	0	1	0	1	0	0	0	0	0	0
1142	2	0	1	1	1	1	0	0	0	0	1	1	0	1	1	0	0	1	0	0	0	0	1	0	0	1	1	1	0	0	0	0	0	1	0	1	0	0	0	0	0	0
1143	2	1	1	1	1	1	1	1	0	0	1	1	0	0	1	1	0	1	0	0	0	0	0	0	0	0	1	1	1	0	0	0	0	1	0	0	0	0	0	0	0	0
1144	2	0	1	1	1	1	0	1	0	0	1	1	0	0	1	0	0	1	0	0	0	0	0	1	1	0	1	1	0	0	0	0	1	1	0	1	0	0	0	0	0	0
1145	2	1	1	1	1	1	1	1	0	0	1	1	0	1	1	0	0	1	0	0	0	0	1	0	0	1	1	1	0	0	0	0	0	1	0	1	1	0	0	0	0	0
1146	2	1	1	1	1	1	1	1	1	1	1	1	0	1	1	1	0	1	0	0	0	0	1	0	0	1	1	1	1	1	1	0	0	1	1	1	0	0	0	0	0	0
1147	2	1	1	1	1	1	1	1	0	0	1	1	0	1	1	1	0	0	0	0	0	0	1	0	0	1	1	1	1	0	0	0	0	1	0	0	0	0	0	0	0	0
1148	2	1	1	1	1	1	1	0	0	0	1	1	0	1	1	1	0	1	0	1	0	0	1	1	1	1	1	1	0	0	0	0	0	1	0	1	0	0	0	0	0	0
1149	2	1	1	1	1	0	0	0	0	0	1	1	0	1	1	0	0	0	0	0	0	0	1	0	0	1	1	1	1	0	0	0	1	1	0	1	0	0	0	0	0	0
1150	2	1	1	1	1	1	1	1	0	0	1	1	1	1	1	1	0	0	0	0	0	0	1	0	0	1	1	1	1	1	0	1	0	1	0	1	0	0	0	0	0	0
1151	2	1	1	1	1	1	1	1	0	0	1	1	1	1	1	1	0	1	1	0	0	0	1	1	1	0	1	0	1	1	1	0	0	1	0	1	1	0	0	0	0	0
1152	2	1	1	1	1	1	1	1	1	0	1	1	0	1	1	1	0	1	0	0	0	0	1	1	1	1	1	0	1	1	0	0	0	1	0	1	0	0	0	0	0	0
1153	2	1	1	1	1	1	1	1	0	0	1	1	1	1	1	1	0	1	1	0	0	0	1	0	0	1	1	1	1	1	0	0	1	1	0	1	0	0	0	0	0	0
1154	2	1	1	1	1	1	1	1	0	0	1	0	0	1	1	1	0	1	0	0	0	0	1	0	0	1	1	0	1	1	0	0	1	1	0	1	0	0	0	0	0	0
1155	2	1	1	1	1	1	0	1	1	1	1	1	1	1	1	1	1	1	1	0	0	0	1	1	1	0	1	1	1	1	1	1	0	1	1	1	1	0	0	0	0	0
1156	2	1	1	1	1	0	0	1	0	0	1	0	0	0	1	0	0	1	0	0	0	0	1	0	0	1	1	1	1	0	0	0	0	1	0	1	0	0	0	0	0	0
1157	2	1	1	1	1	1	1	1	0	0	1	1	0	1	1	1	0	1	0	0	0	0	1	1	1	0	1	0	1	1	1	0	1	1	0	1	0	0	0	0	0	0
1158	2	1	1	1	1	0	0	1	1	1	1	1	0	1	1	1	0	1	0	0	0	0	1	1	0	0	1	0	1	1	0	0	0	1	1	0	0	0	0	0	0	0
1159	2	1	1	1	1	1	1	1	0	0	1	1	1	1	1	1	0	1	0	0	0	0	1	1	0	1	1	1	1	0	0	0	1	1	0	1	0	0	0	0	0	0
1160	2	1	1	1	1	1	1	1	1	1	1	1	0	1	1	1	1	1	0	0	0	0	1	0	0	1	1	1	1	1	0	1	0	1	0	1	0	0	0	0	0	0
1161	2	0	1	1	1	0	0	1	1	0	0	0	0	0	0	0	0	0	0	0	0	0	0	0	0	0	0	99	99	99	99	99	99	99	99	99	99	0	0	0	0	0
1162	2	1	1	1	1	1	0	1	1	1	1	1	0	1	1	1	0	0	1	0	0	0	0	0	0	1	1	1	1	1	1	0	0	1	0	1	0	0	0	0	0	0
1163	2	1	1	1	1	1	1	1	0	0	0	1	0	1	1	1	0	1	0	0	0	0	1	0	0	1	1	1	0	1	0	1	0	1	0	1	0	0	0	0	0	0
1164	2	1	1	1	1	0	0	1	0	0	0	0	0	0	0	1	0	1	0	0	0	0	1	0	0	1	1	1	1	1	0	0	1	1	0	1	0	0	0	0	0	0
1165	2	1	1	1	1	0	1	1	0	0	1	1	0	1	1	0	0	1	0	0	0	0	1	0	0	1	1	1	0	0	0	0	1	1	0	1	0	0	0	0	0	0
1166	2	1	1	1	1	1	1	1	1	0	1	1	0	1	1	1	0	1	0	0	0	0	1	0	0	1	1	1	1	1	0	0	1	1	0	1	0	0	0	0	0	0
1167	2	1	1	1	1	0	0	1	0	0	1	1	0	1	1	1	0	1	0	0	0	0	1	0	0	1	1	1	0	1	0	1	0	1	0	1	0	0	0	0	0	0
1168	2	1	1	1	1	1	1	1	1	1	1	1	1	1	1	1	0	1	0	1	0	0	1	0	1	1	1	1	1	1	0	0	1	1	0	1	0	0	0	0	0	0
1169	2	1	1	1	1	1	0	1	0	0	1	1	1	1	1	1	0	1	0	0	0	0	1	0	0	1	1	1	0	1	0	0	1	1	0	1	0	0	0	0	0	0
1170	2	1	1	1	1	1	1	1	1	1	1	1	1	1	1	1	1	0	1	0	1	0	1	1	1	1	1	0	1	1	1	0	1	1	0	1	0	0	0	0	0	0
1171	2	1	1	1	1	0	0	1	0	0	0	1	0	0	0	1	0	1	0	0	0	0	0	1	0	0	1	1	1	1	1	0	0	1	0	1	0	0	0	0	0	0
1172	2	1	1	1	1	1	1	1	1	1	1	1	1	1	1	1	1	1	0	0	1	0	1	1	1	1	1	1	1	1	1	1	0	1	0	1	0	0	0	0	0	0
1173	2	1	1	1	1	1	1	1	0	0	1	1	1	0	1	1	0	0	0	1	0	0	1	1	1	0	1	0	1	1	0	0	1	1	0	1	0	0	0	0	0	0
1174	2	1	1	1	1	1	1	1	0	0	0	1	0	1	1	1	0	0	0	0	0	0	1	0	0	1	1	1	1	0	1	0	0	1	0	1	0	0	0	0	0	0
1175	2	1	1	1	1	1	1	1	1	1	1	1	1	1	1	1	1	1	0	0	0	0	1	1	1	0	1	0	1	1	0	1	0	1	0	1	0	0	0	0	0	0
1176	2	1	1	1	1	1	1	1	1	1	1	1	0	1	1	1	0	1	0	0	0	0	1	0	1	0	1	1	1	0	0	0	1	1	0	1	0	0	0	0	0	0
1177	2	1	1	1	1	1	1	1	0	0	1	1	0	1	1	0	1	1	0	0	0	0	1	0	0	1	1	0	1	1	1	0	0	1	0	1	0	0	0	0	0	0
1178	2	1	1	1	1	1	1	1	0	0	1	1	0	1	1	1	0	1	0	0	0	0	1	1	0	1	1	1	1	0	0	0	1	1	0	1	0	0	0	0	0	0
1179	2	1	1	1	1	1	1	1	1	1	1	1	0	1	1	1	0	1	0	0	0	0	1	0	1	0	1	1	1	0	1	0	0	1	0	1	0	0	0	0	0	0
1180	2	1	1	1	1	1	1	1	0	0	1	1	0	1	1	0	0	1	0	0	0	0	1	0	0	1	1	1	0	1	1	0	0	1	0	1	0	0	0	0	0	0
1181	2	1	1	1	1	1	1	1	0	0	1	1	0	1	1	0	0	0	0	0	0	0	0	0	0	1	1	1	1	1	0	0	0	1	0	1	0	0	0	0	0	0
1182	2	0	1	1	1	0	0	1	0	0	0	0	1	0	1	0	0	1	0	0	0	0	1	0	0	1	1	0	1	0	0	0	0	0	0	1	0	0	0	0	0	0
1183	2	1	1	1	1	1	1	0	0	0	1	1	0	1	1	1	0	1	0	0	0	0	0	0	1	0	1	0	1	1	0	0	1	1	0	1	0	0	0	0	0	0
1184	2	1	1	1	1	1	1	1	1	1	1	1	0	1	1	1	1	1	1	0	0	0	1	1	1	0	1	1	0	1	1	0	1	1	0	1	0	0	0	0	0	0
1185	2	1	1	1	1	1	1	1	1	1	1	1	1	1	1	0	0	1	0	0	0	0	1	1	0	1	1	1	1	1	0	1	0	1	0	1	0	0	0	0	0	0
1186	2	1	1	1	1	1	1	1	0	0	1	0	0	1	1	1	0	1	0	0	0	0	1	0	0	0	1	1	0	0	0	0	0	1	0	1	0	0	0	0	0	0
1187	2	0	1	1	1	1	1	1	1	1	1	1	0	1	1	1	0	1	0	0	0	0	1	0	1	1	1	1	0	0	1	0	0	1	0	1	0	0	0	0	0	0
1188	2	1	1	1	1	1	1	1	1	1	1	1	0	1	1	1	0	1	0	0	0	0	1	1	0	1	1	1	1	1	0	0	1	1	0	1	0	0	0	0	0	0
1189	2	1	1	1	1	1	1	1	1	1	1	1	0	1	1	0	0	1	0	1	0	0	1	0	0	1	1	1	0	0	0	0	0	1	0	1	0	0	0	0	0	0
1190	2	1	1	1	1	1	1	1	0	0	1	1	0	1	1	1	0	1	0	0	0	0	1	0	0	1	1	1	0	0	0	0	0	1	0	1	0	0	0	0	0	0
1191	1	1	1	1	1	1	1	1	1	1	1	1	0	1	1	1	1	1	0	0	0	0	1	1	0	0	1	1	1	1	0	1	0	1	0	1	0	0	0	0	0	0
1192	1	1	1	1	1	1	1	1	1	1	1	1	0	1	1	1	0	1	0	0	0	0	1	1	0	0	1	1	0	0	0	0	0	0	0	0	0	0	0	0	0	0
1193	1	1	1	1	1	1	0	1	0	0	1	0	0	1	1	0	1	0	0	0	0	0	1	1	0	0	1	1	0	0	0	0	0	1	0	1	0	0	0	0	0	0
1194	1	1	1	1	1	1	1	1	1	1	1	1	0	1	1	1	0	1	0	0	0	0	1	1	0	1	1	1	0	1	0	0	1	1	0	1	0	0	0	0	0	0
1195	1	0	1	1	1	1	0	1	0	0	1	1	0	1	1	0	0	0	0	0	0	0	1	1	0	0	1	0	1	1	0	0	0	0	0	1	0	0	0	0	0	0
1196	1	1	1	1	1	1	1	1	1	1	0	0	0	1	1	0	0	1	0	0	0	0	0	1	1	0	1	0	1	0	0	1	0	1	0	1	0	0	0	0	0	0
1197	1	1	1	1	1	1	1	1	0	0	1	0	0	1	1	1	1	0	0	0	0	0	1	1	0	0	1	0	1	1	0	1	0	1	0	1	0	0	0	0	0	0
1198	1	1	1	1	1	1	1	1	0	0	0	1	0	1	1	0	0	1	0	0	0	0	1	0	0	1	1	0	1	1	0	0	1	1	0	1	0	0	0	0	0	0
1199	1	1	1	1	1	1	1	1	0	0	1	0	0	1	1	1	1	1	0	0	0	0	1	0	0	1	1	1	0	1	1	0	0	1	0	1	0	0	0	0	0	0
1200	1	1	1	1	1	1	1	1	0	0	1	0	1	1	1	1	1	0	0	0	0	0	1	1	0	0	1	1	1	0	0	1	0	0	0	1	1	0	0	0	0	0
1201	1	1	1	1	1	1	1	1	1	1	1	1	0	1	1	0	0	1	0	0	0	0	1	1	1	1	1	1	1	1	0	0	1	1	0	1	0	0	0	0	0	0
1202	1	1	1	1	1	1	1	1	0	0	1	1	0	1	1	1	0	1	0	0	0	0	1	0	0	1	1	1	1	1	0	1	0	1	0	1	1	0	0	0	0	0
1203	1	1	1	1	1	1	1	1	0	0	1	1	0	1	1	0	0	1	0	0	0	0	1	0	0	1	1	1	1	1	0	0	1	1	0	1	0	0	0	0	0	0
1204	1	1	1	1	1	1	1	1	0	0	1	1	0	1	1	1	0	1	0	0	0	0	1	0	0	1	1	1	1	0	0	0	1	1	0	1	0	0	0	0	0	0
1205	1	0	1	1	1	0	1	1	0	1	0	0	0	0	1	0	0	0	0	0	0	0	1	0	1	0	1	1	0	1	1	0	0	1	0	1	0	0	0	0	0	0
1206	1	1	1	1	1	1	1	1	0	0	1	1	0	1	1	1	0	1	0	0	0	0	1	1	0	1	1	1	1	1	1	0	0	1	0	1	0	0	0	0	0	0
1207	1	1	1	1	1	0	0	1	0	0	1	1	0	1	0	0	0	1	0	0	0	0	0	0	0	1	1	1	0	0	0	0	0	1	0	1	0	0	0	0	0	0
1208	1	1	1	1	1	1	1	1	1	1	1	1	1	1	1	1	1	1	0	0	0	0	1	1	1	1	1	1	1	1	0	1	0	1	0	1	0	0	0	0	0	0
1209	1	1	1	1	1	0	0	0	0	0	1	0	0	1	1	0	0	0	0	1	0	0	1	0	0	1	1	1	0	0	0	0	0	1	0	1	0	0	0	0	0	0
1210	1	1	1	1	1	1	1	1	0	0	1	1	1	1	1	1	1	0	1	0	0	0	1	1	1	1	1	1	1	1	0	1	0	1	0	1	0	0	0	0	0	0
1211	1	1	1	1	1	1	1	1	1	0	1	1	0	1	1	1	0	1	0	0	0	0	1	1	0	0	1	1	1	1	0	0	0	1	1	1	0	0	0	0	0	0
1212	1	1	1	1	1	1	1	1	0	0	1	1	0	1	1	1	1	1	0	0	0	0	1	0	0	1	1	0	1	1	0	1	0	1	0	1	0	0	0	0	0	0
1213	1	1	1	1	1	0	0	0	0	0	0	0	0	1	1	0	0	1	0	0	0	0	1	0	0	0	0	1	1	1	0	0	1	1	0	1	0	0	0	0	0	0
1214	1	1	1	1	1	1	1	1	1	1	1	1	0	1	1	1	0	1	0	0	0	0	1	0	0	1	1	1	0	0	1	0	0	1	0	1	0	0	0	0	0	0
1215	1	1	1	1	1	1	1	1	0	0	1	1	0	1	1	1	0	1	0	0	0	0	1	1	0	1	1	0	1	1	0	0	0	1	0	1	0	0	0	0	0	0
1216	1	1	1	1	1	0	0	1	0	0	0	0	0	1	0	1	1	0	0	0	0	0	1	1	0	1	1	1	0	0	1	0	0	1	0	1	0	0	0	0	0	0
1217	1	1	1	1	1	1	1	1	0	0	1	1	0	1	1	1	0	1	0	0	1	0	1	0	0	1	1	1	0	1	0	0	1	1	0	1	1	0	0	0	0	0
1218	1	1	1	1	1	1	1	1	0	0	1	1	0	1	1	1	0	1	0	0	0	0	1	1	0	1	1	1	0	0	0	0	0	1	0	1	0	0	0	0	0	0
1219	1	1	1	1	1	1	1	1	0	0	1	1	0	1	1	1	0	1	0	1	0	0	1	0	1	0	1	0	1	1	0	0	1	1	0	1	0	0	0	0	0	0
1220	1	1	1	1	1	1	1	1	1	1	1	1	1	1	1	1	0	1	0	1	0	0	1	0	0	1	1	0	1	1	0	1	0	1	0	1	1	0	0	0	0	0
1221	1	1	1	1	1	1	1	1	1	1	1	1	1	1	1	1	0	1	0	0	1	0	1	0	1	1	1	1	0	1	1	1	0	1	0	1	0	0	0	0	0	0
1222	1	1	1	1	1	1	1	1	0	0	1	1	1	1	1	1	0	1	0	0	0	0	1	1	1	0	1	1	1	1	1	0	1	1	0	1	1	0	0	0	0	0
1223	1	1	1	1	1	1	1	1	1	0	1	1	0	1	1	1	0	1	0	0	0	0	1	0	0	1	1	1	1	1	0	0	1	1	0	1	0	0	0	0	0	0
1224	1	1	1	1	1	1	1	1	0	0	1	1	0	1	1	1	1	1	1	0	0	0	1	0	1	1	1	1	0	1	0	1	0	1	1	1	1	0	0	0	0	0
1225	1	1	1	1	1	1	1	1	1	0	1	1	0	1	1	1	0	1	0	0	0	0	1	1	0	0	1	1	0	0	0	0	0	1	0	1	0	0	0	0	0	0
1226	1	1	1	1	1	1	1	1	0	0	1	1	0	0	1	0	0	1	0	0	0	0	1	0	0	1	1	1	1	1	0	0	1	1	0	1	0	0	0	0	0	0
1227	1	1	1	1	1	1	1	1	0	0	1	1	0	1	1	1	0	1	0	0	0	0	1	0	0	1	1	1	0	0	0	0	0	1	0	1	0	0	0	0	0	0
1228	1	1	1	1	1	1	0	1	0	0	1	0	0	1	1	1	0	1	0	1	0	0	1	0	0	1	1	1	1	1	0	0	1	1	0	1	0	0	0	0	0	0
1229	1	1	1	1	1	1	1	1	0	0	1	1	1	1	1	1	0	1	0	0	0	0	1	1	1	0	1	0	1	1	1	0	0	1	0	1	0	0	0	0	0	0
1230	1	1	1	1	1	1	1	1	0	0	0	1	0	1	1	1	0	1	0	0	0	0	1	0	0	0	1	0	1	0	0	0	0	1	0	1	0	0	0	0	0	0
1231	1	1	1	1	1	1	1	1	0	0	1	1	0	1	1	1	1	0	0	0	0	0	1	1	0	0	1	1	0	1	0	0	1	1	0	1	0	0	0	0	0	0
1232	1	0	1	1	1	1	1	0	0	0	1	1	0	1	1	0	0	1	0	0	0	0	1	1	0	0	1	1	1	1	0	1	0	0	0	0	0	0	0	0	0	0
1233	1	1	1	1	1	1	1	1	0	0	1	1	0	1	1	1	1	0	0	0	0	0	1	1	1	0	1	1	1	0	0	0	0	1	0	1	0	0	0	0	0	0
1234	1	1	1	1	1	1	1	1	1	1	1	1	1	1	1	1	1	1	0	1	0	0	1	0	0	1	1	1	0	0	0	0	0	1	0	1	1	0	0	0	0	0
1235	1	1	1	1	1	1	1	1	0	0	1	1	1	1	1	1	0	1	0	0	0	0	1	1	0	0	1	0	1	1	1	0	0	1	0	1	0	0	0	0	0	0
1236	1	1	1	1	1	0	1	1	0	0	1	1	0	0	1	0	0	1	0	0	0	0	1	0	0	1	1	1	0	0	0	0	0	1	0	1	0	0	0	0	0	0
1237	1	1	1	1	1	1	1	1	0	0	1	0	0	1	1	1	0	1	0	0	0	0	1	0	0	1	1	1	0	1	0	0	1	1	0	1	0	0	0	0	0	0
1238	1	1	1	1	1	1	1	1	0	0	0	1	0	1	1	1	0	0	1	0	0	0	1	1	1	1	1	1	1	0	0	0	1	1	0	1	0	0	0	0	0	0
1239	1	0	1	1	1	0	0	0	0	0	1	1	0	1	1	0	0	1	1	0	0	0	1	1	1	1	1	1	1	0	0	0	0	1	0	1	0	0	0	0	0	0
1240	1	0	1	1	1	0	1	1	0	0	1	0	0	1	1	0	0	1	0	0	0	0	1	0	0	0	1	1	0	0	0	0	0	1	0	1	0	0	0	0	0	0
1241	1	1	1	1	1	1	1	1	0	0	1	1	0	1	1	1	0	1	0	0	0	0	1	1	0	0	1	0	1	1	0	1	0	1	0	1	0	0	0	0	0	0
1242	1	1	1	1	1	1	1	1	0	0	1	1	1	1	1	1	1	1	0	0	0	0	1	1	0	1	1	1	1	1	0	0	1	1	0	1	0	0	0	0	0	0
1243	1	1	1	1	1	1	1	1	0	0	1	1	1	1	1	1	0	1	0	0	0	0	1	1	0	1	1	1	0	1	1	0	1	1	0	1	0	0	0	0	0	0
1244	1	0	1	1	1	0	0	0	0	0	0	1	0	0	1	0	0	1	0	0	0	0	0	0	0	1	1	1	0	0	0	0	0	1	0	1	0	0	0	0	0	0
1245	1	1	1	1	1	1	1	1	0	0	1	1	0	0	1	0	1	1	0	0	0	0	0	0	0	1	1	1	0	1	1	1	1	1	0	1	0	0	0	0	0	0
1246	1	1	1	1	1	0	0	1	1	0	1	1	0	1	1	0	0	1	0	0	0	0	1	0	0	0	1	0	1	0	0	0	0	1	0	1	0	0	0	0	0	0
1247	1	1	1	1	1	1	1	1	0	0	1	1	0	1	1	1	0	1	0	0	0	0	1	1	0	0	1	1	0	0	0	0	0	1	0	1	0	0	0	0	0	0
1248	1	1	1	1	1	1	1	1	1	1	1	1	0	1	1	0	0	1	0	0	0	0	1	0	0	1	1	1	1	0	0	0	0	1	0	1	0	0	0	0	0	0
1249	1	1	1	1	1	1	1	1	0	0	1	1	0	1	1	1	0	0	0	0	0	0	1	0	0	1	1	1	1	0	0	1	0	1	0	1	0	0	0	0	0	0
1250	1	1	1	1	1	1	1	1	0	1	1	1	1	1	1	1	0	1	0	0	0	0	1	1	0	0	1	1	1	0	0	0	0	0	0	1	0	0	0	0	0	0
1251	1	1	1	1	1	1	1	1	0	0	1	1	0	1	1	1	1	0	0	0	0	0	1	0	1	0	1	0	1	1	0	0	1	1	0	1	0	0	0	0	0	0
1252	1	1	1	1	1	1	1	1	1	0	0	0	0	1	1	1	0	1	0	0	0	0	1	1	0	1	1	1	1	1	0	0	1	1	0	1	0	0	0	0	0	0
1253	1	1	1	1	1	0	1	1	0	0	0	1	0	1	1	1	1	0	0	0	0	0	1	0	0	0	1	1	0	0	0	0	0	1	1	0	0	0	0	0	0	0
1254	1	1	1	1	1	1	1	1	0	0	1	1	0	0	0	0	0	1	0	0	0	0	1	1	0	0	1	1	0	1	1	0	0	1	0	0	0	0	0	0	0	0
1255	1	1	1	1	1	1	1	1	0	0	1	1	0	1	1	1	0	1	0	0	0	0	1	1	0	0	1	1	0	1	1	0	0	1	0	1	0	0	0	0	0	0
1256	1	1	1	1	1	1	1	1	0	0	1	1	0	1	1	1	1	0	1	0	0	0	1	1	1	1	1	1	0	0	0	1	0	1	0	1	0	0	0	0	0	0
1257	1	1	1	1	1	1	1	1	0	0	1	1	0	1	1	1	0	1	0	0	0	0	1	1	1	1	1	1	0	0	0	0	0	1	0	1	0	0	0	0	0	0
1258	1	0	1	1	1	1	1	1	0	0	1	1	0	0	1	0	0	1	0	0	0	0	1	0	0	1	1	1	0	1	0	0	0	1	1	0	0	0	0	0	0	0
1259	1	0	1	1	1	1	0	0	0	0	1	0	0	1	1	0	1	1	0	0	0	0	1	0	0	1	1	1	1	1	0	0	1	1	0	1	0	0	0	0	0	0
1260	1	1	1	1	1	1	1	1	1	1	1	1	1	1	1	1	1	0	0	0	0	0	1	1	0	1	1	0	1	1	0	1	0	1	0	1	0	0	0	0	0	0
1261	1	1	1	1	1	1	1	1	0	0	1	1	0	1	1	0	0	1	0	0	0	0	0	0	1	1	1	1	0	1	0	0	1	1	0	1	0	0	0	0	0	0
1262	1	1	1	1	1	1	1	1	0	0	1	1	0	1	1	1	0	1	0	0	0	0	1	1	1	1	1	1	0	1	0	0	1	1	0	1	0	0	0	0	0	0
1263	1	1	1	1	1	1	1	1	0	0	1	1	0	0	0	0	0	1	0	0	0	0	1	0	0	1	1	1	0	1	0	1	0	1	0	1	1	0	0	0	0	0
1264	1	1	1	1	1	0	1	1	0	0	1	1	0	0	1	0	0	1	1	0	0	0	1	0	0	1	1	1	0	0	0	0	1	1	1	0	0	0	0	0	0	0
1265	1	1	1	1	1	0	1	1	0	0	0	1	0	1	1	0	0	0	0	0	0	0	0	1	1	0	1	0	1	0	0	1	0	0	0	1	0	0	0	0	0	0
1266	1	1	1	1	1	1	1	1	0	0	0	1	0	1	1	0	0	1	0	0	0	0	0	0	1	0	1	1	1	0	0	0	0	1	0	1	0	0	0	0	0	0
1267	1	0	1	1	1	1	1	1	1	1	1	1	1	1	1	0	1	1	0	0	0	0	1	0	0	1	1	1	1	0	0	1	0	1	0	1	1	0	0	0	0	0
1268	1	1	1	1	1	1	1	1	0	0	1	1	0	1	1	1	0	1	0	0	0	0	1	0	1	0	1	1	0	0	0	1	0	1	0	1	0	0	0	0	0	0
1269	1	1	1	1	1	1	1	1	1	1	1	1	1	1	1	1	0	1	0	0	0	0	1	1	0	1	1	1	1	1	0	1	1	1	0	1	0	0	0	0	0	0
1270	1	1	1	1	1	0	0	1	0	0	0	0	0	1	1	0	0	0	0	0	0	0	1	1	0	0	1	1	0	1	0	0	1	1	0	1	0	0	0	0	0	0
1271	1	1	1	1	1	1	1	1	1	0	1	1	1	1	1	1	0	1	0	0	1	0	1	1	1	0	1	1	1	1	0	0	1	1	0	1	0	0	0	0	0	0
1272	1	1	1	1	1	1	1	1	0	0	1	1	0	1	1	1	0	1	0	0	0	0	1	1	0	0	1	1	1	1	0	0	1	1	0	1	1	0	0	0	0	0
1273	1	1	1	1	1	1	1	1	0	1	0	0	0	0	0	0	1	1	0	0	0	0	1	0	0	0	1	0	1	1	1	0	1	1	0	1	0	0	0	0	0	0
1274	1	1	1	1	1	1	1	1	0	0	1	1	1	1	1	0	0	1	0	0	0	0	1	1	1	0	1	1	1	1	0	0	1	1	0	1	0	0	0	0	0	0
1275	1	0	1	1	1	0	1	1	0	0	1	0	0	1	1	0	0	1	0	0	0	0	0	0	0	1	1	1	0	0	0	0	1	1	0	1	0	0	0	0	0	0
1276	1	1	1	1	1	0	0	1	0	0	1	1	0	1	1	1	0	1	0	0	0	0	0	0	0	1	1	1	0	1	0	1	0	1	0	1	0	0	0	0	0	0
1277	1	1	1	1	1	0	0	1	0	0	1	1	0	0	1	0	1	1	0	0	0	0	1	0	0	1	1	1	0	1	0	0	1	1	0	1	0	0	0	0	0	0
1278	1	1	1	1	1	1	1	1	0	0	0	0	0	1	1	1	1	1	0	0	0	0	1	1	0	1	1	1	0	0	0	0	0	1	0	1	0	0	0	0	0	0
1279	1	0	1	1	1	1	1	1	1	1	1	1	1	1	1	1	0	1	0	0	0	0	1	1	0	0	1	0	1	1	0	1	0	1	1	0	0	0	0	0	0	0
1280	1	1	1	1	1	1	0	1	0	0	1	1	0	1	1	1	0	1	0	0	0	0	0	0	1	1	1	1	0	0	0	0	0	1	0	1	0	0	0	0	0	0
1281	1	1	1	1	1	1	1	1	1	1	1	1	1	1	1	1	1	1	0	0	0	0	1	1	0	1	1	1	1	1	1	1	0	1	1	1	1	0	0	0	0	0
1282	1	1	1	1	1	1	1	1	1	1	1	1	1	1	1	1	0	1	0	0	0	0	1	1	0	0	1	0	1	1	1	0	0	1	0	1	0	0	0	0	0	0
1283	1	1	1	1	1	1	1	1	1	1	1	1	1	1	1	1	0	1	0	0	0	0	1	1	0	1	1	1	1	1	0	1	0	1	0	1	0	0	0	0	0	0
1284	1	1	1	1	1	1	1	1	1	1	1	1	0	1	1	1	0	1	0	0	0	0	1	0	0	1	1	1	0	0	0	0	0	1	0	1	1	0	0	0	0	0
1285	1	1	1	1	1	1	0	1	0	0	1	1	0	1	1	1	0	1	0	0	0	0	1	0	1	1	1	1	0	1	0	0	0	1	0	1	0	0	0	0	0	0
1286	1	1	1	1	1	1	1	1	0	0	1	1	0	1	1	1	0	1	0	0	0	0	1	0	0	1	1	1	0	1	0	1	0	1	0	1	0	0	0	0	0	0
1287	1	0	1	1	1	1	1	1	1	1	1	1	0	1	1	0	0	1	0	0	0	0	1	0	0	1	1	1	0	0	0	0	1	1	0	1	0	0	0	0	0	0
1288	1	1	1	1	1	1	1	1	1	0	1	1	0	1	1	1	1	1	0	0	0	0	1	0	1	1	1	1	0	1	0	0	1	1	0	1	0	0	0	0	0	0
1289	1	1	1	1	1	1	1	1	1	1	1	1	1	1	1	1	1	1	0	0	0	0	0	1	0	1	1	1	0	1	0	1	0	1	0	1	1	0	0	0	0	0
1290	1	1	1	1	1	1	1	1	0	0	1	1	0	1	1	0	0	1	0	0	0	0	1	1	0	0	1	1	1	1	0	0	0	1	0	1	1	0	0	0	0	0
1291	1	1	1	1	1	1	1	1	0	0	1	1	1	1	1	1	1	1	0	0	0	0	1	1	0	0	1	0	1	1	0	0	0	1	0	1	0	0	0	0	0	0
1292	1	0	1	1	1	1	0	0	0	0	0	0	0	1	1	0	0	1	0	0	0	0	0	0	0	1	1	1	0	1	1	0	0	1	0	1	0	0	0	0	0	0
1293	1	1	1	1	1	1	1	1	0	0	1	1	0	1	1	0	0	1	0	0	0	0	1	0	0	0	1	1	1	0	0	0	1	1	0	1	0	0	0	0	0	0
1294	1	1	1	1	1	1	1	1	0	0	1	1	1	1	1	1	0	1	0	0	0	0	1	0	0	1	1	0	1	1	0	0	1	1	0	1	0	0	0	0	0	0
1295	1	1	1	1	1	1	1	1	0	0	1	0	0	0	1	0	0	1	0	0	0	1	0	0	1	1	1	1	0	0	0	0	1	1	0	1	0	0	0	0	0	0
1296	1	1	1	1	1	1	1	1	0	1	1	1	1	1	1	1	1	1	0	0	0	0	1	0	0	1	1	1	0	1	0	1	0	1	0	1	0	0	0	0	0	0
1297	1	1	1	1	1	1	0	1	0	0	0	0	0	1	1	1	0	1	0	0	0	0	1	1	0	1	1	1	0	1	0	1	0	1	0	1	0	0	0	0	0	0
1298	1	1	1	1	1	1	1	1	0	0	1	1	0	1	1	0	1	0	0	0	0	0	1	1	0	1	1	1	1	1	0	0	1	1	0	1	0	0	0	0	0	0
1299	1	1	1	1	1	1	1	1	0	0	0	1	0	0	1	0	0	0	0	0	0	0	0	0	0	1	1	1	1	0	0	0	0	1	0	0	0	0	0	0	0	0
1300	1	1	1	1	1	1	1	1	1	0	1	1	1	0	1	1	0	1	0	0	0	0	1	1	0	1	1	0	0	1	0	0	0	1	0	1	0	0	0	0	0	0
1301	1	1	1	1	1	1	1	1	0	0	1	1	0	1	1	1	0	1	0	0	0	0	1	0	0	0	1	1	0	1	1	0	0	1	0	1	1	0	0	0	0	0
1302	1	1	1	1	1	1	1	1	0	0	1	1	0	1	1	0	0	1	0	0	0	0	1	0	1	0	1	1	0	1	0	0	0	1	0	1	1	0	0	0	0	0
1303	1	1	1	1	1	0	1	1	0	0	1	0	0	1	1	0	0	1	0	0	0	0	0	0	0	1	1	0	1	0	0	0	0	1	0	1	0	0	0	0	0	0
1304	1	1	1	1	1	1	0	0	0	0	1	1	1	1	1	0	1	1	0	0	0	0	1	0	0	1	1	1	1	0	0	0	0	1	0	1	0	0	0	0	0	0
1305	1	1	1	1	1	1	1	1	1	1	1	1	1	1	1	1	1	1	0	0	0	0	1	1	1	0	1	0	1	1	0	0	1	1	0	1	0	0	0	0	0	0
1306	1	1	1	1	1	1	1	1	0	0	1	1	0	1	1	1	1	1	0	0	0	0	1	0	0	1	1	1	0	1	0	0	0	1	0	1	0	0	0	0	0	0
1307	1	1	1	1	1	1	1	1	0	0	1	1	1	1	1	0	0	1	0	0	0	0	1	0	0	1	1	1	1	1	1	0	0	1	0	1	0	0	0	0	0	0
1308	1	1	1	1	1	1	1	1	0	0	1	1	0	1	1	0	1	1	0	0	0	0	1	0	0	1	1	0	1	1	0	1	0	1	0	1	0	0	0	0	0	0
1309	1	1	1	1	1	1	1	1	1	1	1	0	0	1	1	1	0	1	0	0	0	0	1	0	0	1	1	0	1	1	0	0	1	1	0	1	0	0	0	0	0	0
1310	1	1	1	1	1	1	1	1	1	1	1	1	1	1	1	1	0	1	0	0	0	0	1	1	0	1	1	1	0	1	0	0	0	1	0	1	0	0	0	0	0	0
1311	1	1	1	1	1	1	1	1	0	0	1	1	1	1	1	1	1	1	0	0	0	0	1	1	0	0	1	0	1	1	0	0	1	1	0	1	0	0	0	0	0	0
1312	2	1	1	1	1	1	1	1	1	1	1	1	1	1	0	1	1	1	1	0	0	0	1	1	1	1	1	1	1	1	1	1	0	1	0	1	0	0	0	0	0	0
1313	2	0	1	1	1	1	1	1	0	0	0	1	0	1	1	0	0	1	0	0	0	0	1	0	0	0	1	1	1	1	0	0	1	1	0	1	0	0	0	0	0	0
1314	2	1	1	1	1	1	1	0	0	0	1	0	0	1	1	0	0	1	0	0	0	0	1	1	1	0	1	1	0	0	0	1	0	1	0	1	0	0	0	0	0	0
1315	2	1	1	1	1	1	1	1	0	0	0	1	0	0	1	0	0	0	0	0	0	1	1	1	0	1	1	1	1	1	0	0	0	1	0	1	0	0	0	0	0	0
1316	2	1	1	1	1	1	1	1	0	0	1	1	0	0	1	1	0	1	0	0	0	0	0	1	0	0	1	1	0	0	0	0	0	1	0	1	0	0	0	0	0	0
1317	2	1	1	1	1	1	1	1	1	1	1	1	1	1	1	0	0	1	0	0	0	0	1	1	0	0	1	0	1	1	0	0	0	1	0	1	0	0	0	0	0	0
1318	2	1	1	1	1	1	1	1	0	0	1	1	0	1	1	1	0	0	0	0	1	0	1	1	1	0	1	0	1	1	0	0	0	1	0	1	0	0	0	0	0	0
1319	2	0	1	1	1	1	1	1	0	0	1	1	1	1	1	1	0	1	0	0	0	0	0	1	0	0	0	1	1	1	1	0	1	1	0	1	0	0	0	0	0	0
1320	2	1	1	1	1	1	1	1	0	0	0	1	0	1	1	0	0	1	0	0	0	0	1	1	1	0	1	1	0	0	1	0	0	1	0	1	0	0	0	0	0	0
1321	2	1	1	1	1	1	1	1	1	1	1	1	1	1	1	1	0	1	0	0	0	0	1	1	0	0	1	0	1	1	0	0	1	1	0	1	0	0	0	0	0	0
1322	2	1	1	1	1	1	1	1	0	0	1	1	0	1	1	1	0	1	0	0	0	0	0	0	0	1	1	1	0	0	1	1	0	1	0	1	0	0	0	0	0	0
1323	2	1	1	1	1	1	1	1	1	1	1	1	0	1	1	1	0	0	1	0	0	0	1	1	1	0	1	0	1	1	0	1	0	0	0	1	0	0	0	0	0	0
1324	3	1	1	1	1	1	1	1	0	0	1	1	1	1	1	1	1	1	0	0	1	0	1	1	1	1	1	1	1	1	1	1	0	1	0	1	0	0	0	0	0	0
1325	3	1	1	1	1	1	1	1	0	0	0	0	0	0	1	0	0	1	0	0	0	0	1	0	0	1	1	1	0	1	0	0	0	1	0	1	0	0	0	0	0	0
1326	1	1	1	1	1	1	1	0	0	0	1	1	0	1	1	1	0	1	0	0	0	0	1	1	0	0	1	1	0	1	1	0	0	1	0	1	1	0	0	0	0	0
1327	1	1	1	1	1	1	1	1	1	1	0	1	0	0	0	0	0	1	0	0	0	0	0	0	0	0	1	0	1	1	1	0	0	1	1	0	0	0	0	0	0	0
1328	1	1	1	1	1	0	0	0	0	0	1	1	1	1	1	1	0	1	0	0	0	0	1	0	0	1	1	1	0	1	0	1	0	1	0	1	0	0	0	0	0	0
1329	1	0	1	1	1	1	1	1	0	0	1	1	0	1	1	1	1	1	0	0	0	0	1	0	0	0	1	1	0	0	0	0	0	0	0	0	0	0	0	0	0	0
1330	1	1	1	1	1	1	1	0	0	0	1	0	0	1	1	0	0	1	0	0	0	0	0	0	1	1	1	1	0	0	0	0	0	1	0	1	0	0	0	0	0	0
1331	1	0	1	1	1	1	1	1	0	0	1	1	0	1	1	1	1	0	0	0	0	0	1	1	0	0	1	1	0	1	0	1	0	1	0	0	0	0	0	0	0	0
1332	1	0	1	1	1	0	0	0	0	0	1	1	0	0	1	0	0	1	0	0	0	0	1	1	0	1	1	1	1	1	0	0	1	1	0	1	0	0	0	0	0	0
1333	1	1	1	1	1	0	1	1	0	1	1	1	1	1	1	1	0	1	0	0	0	0	1	1	0	0	1	0	1	1	0	1	0	1	0	1	1	0	0	0	0	0
1334	1	1	1	1	1	1	1	1	1	1	1	1	1	0	1	1	1	1	0	0	0	0	1	0	1	1	1	0	1	1	0	0	1	1	0	1	0	0	0	0	0	0
1335	1	1	1	1	1	1	1	1	0	0	1	1	1	1	1	0	1	1	0	0	1	0	1	1	1	1	1	1	1	1	0	1	0	1	0	1	0	0	0	0	0	0
1336	1	1	1	1	1	1	1	0	0	0	1	1	0	1	1	0	1	0	0	0	0	0	1	1	1	0	1	1	0	1	0	0	1	1	0	1	0	0	0	0	0	0
1337	1	1	1	1	1	1	1	1	0	0	1	1	0	1	1	1	0	1	0	0	0	0	1	0	0	1	1	1	0	0	0	0	0	1	0	1	0	0	0	0	0	0
1338	1	1	1	1	1	0	0	1	0	0	1	0	0	1	1	1	0	0	0	0	0	0	1	0	0	0	1	1	0	1	1	0	0	1	0	1	0	0	0	0	0	0
1339	1	1	1	1	1	1	1	0	0	0	0	0	0	1	1	0	0	1	0	0	0	0	0	1	1	1	1	1	0	0	0	0	0	1	0	1	0	0	0	0	0	0
1340	1	1	1	1	1	1	1	1	0	0	0	1	1	0	1	0	1	0	0	0	0	0	1	1	0	1	1	1	1	1	0	0	0	1	0	1	0	0	0	0	0	0
1341	1	0	1	1	1	1	1	1	1	0	1	1	1	1	1	1	1	0	1	0	1	0	1	0	0	0	1	1	0	1	0	1	0	1	0	1	0	0	0	0	0	0
1342	1	1	1	1	1	1	1	1	0	0	1	1	0	1	1	1	1	0	0	0	0	0	1	0	0	1	1	1	0	1	0	0	0	1	0	1	1	0	0	0	0	0
1343	1	1	1	1	1	1	1	1	1	1	1	1	0	1	1	1	1	0	1	1	1	0	1	1	1	0	1	0	1	1	1	0	1	1	0	1	0	0	0	0	0	0
1344	1	1	1	1	1	1	1	0	0	0	1	1	0	1	1	1	0	1	0	0	0	0	1	0	1	1	1	1	0	1	0	0	0	1	0	1	0	0	0	0	0	0
1345	1	1	1	1	1	0	0	1	0	0	1	1	1	1	1	1	1	1	0	0	0	0	1	0	0	1	1	1	1	1	0	1	0	1	0	1	0	0	0	0	0	0
1346	1	1	1	1	1	1	1	1	1	1	1	1	1	1	1	1	1	1	0	0	0	0	1	1	1	1	1	1	1	1	0	1	0	1	0	1	1	0	0	0	0	0
1347	1	1	1	1	1	1	1	1	0	0	0	0	0	0	1	1	1	1	0	0	0	0	0	0	0	1	0	0	1	0	0	0	0	1	0	1	0	0	0	0	0	0
1348	1	1	1	1	1	1	1	1	1	1	1	1	0	0	1	1	1	1	1	0	0	0	1	1	1	1	1	1	0	0	1	1	0	1	0	1	0	0	0	0	0	0
1349	1	1	1	1	1	1	1	1	0	0	1	0	0	0	1	0	0	1	0	0	0	0	1	0	0	1	1	1	0	1	0	0	1	1	0	1	0	0	0	0	0	0
1350	1	1	1	1	1	1	1	1	0	0	1	1	1	1	1	0	0	1	0	0	0	0	1	1	0	1	1	1	0	1	1	0	0	1	1	0	0	0	0	0	0	0
1351	1	1	1	1	1	1	1	0	0	1	1	1	1	1	1	1	0	1	0	0	0	0	0	1	0	0	1	1	0	1	0	0	1	1	0	1	0	0	0	0	0	0
1352	1	1	1	1	1	1	1	1	1	1	1	0	0	1	1	0	0	0	1	0	0	0	1	1	1	0	1	1	1	1	0	0	1	1	0	1	0	0	0	0	0	0
1353	1	0	1	1	1	1	1	1	0	0	0	0	0	0	1	0	1	1	0	0	0	0	0	1	0	0	0	1	1	1	1	0	0	1	0	1	0	0	0	0	0	0
1354	1	1	1	1	1	1	0	0	0	0	1	1	0	0	1	0	0	1	0	0	0	0	1	0	1	0	1	1	1	1	1	0	0	1	0	1	0	0	0	0	0	0
1355	1	1	1	1	1	1	1	1	0	0	1	1	0	1	1	1	0	1	0	0	0	0	1	0	0	1	1	1	0	1	0	0	1	1	0	1	0	0	0	0	0	0
1356	1	1	1	1	1	1	1	1	0	0	1	1	0	1	1	0	0	1	0	0	0	0	0	0	0	0	1	1	0	0	0	0	0	1	0	1	1	0	0	0	0	0
1357	1	1	1	1	1	1	1	1	1	1	1	0	0	1	1	1	1	0	0	0	0	0	1	1	0	1	1	1	0	1	0	1	1	1	0	1	0	0	0	0	0	0
1358	1	1	1	1	1	1	1	1	1	0	1	1	0	1	1	0	0	1	0	0	0	0	1	0	0	1	1	1	1	0	0	0	0	0	0	1	0	0	0	0	0	0
1359	1	1	1	1	1	1	0	1	1	1	1	1	1	1	1	0	0	1	0	0	0	0	1	0	0	1	1	1	1	1	1	0	0	1	0	1	0	0	0	0	0	0
1360	1	0	1	1	1	1	1	1	0	0	0	0	0	0	1	0	0	1	0	0	0	0	1	0	0	0	1	0	1	0	0	0	1	1	0	0	0	0	0	0	0	0
1361	1	1	1	1	1	1	1	0	0	0	1	1	0	1	0	0	0	0	0	0	0	0	0	0	0	1	1	1	1	0	0	0	0	1	0	1	0	0	0	0	0	0
1362	1	1	1	1	1	1	1	1	1	1	1	1	0	1	1	1	0	1	0	0	0	0	1	1	0	1	1	1	0	1	0	1	0	1	0	1	0	0	0	0	0	0
1363	1	1	1	1	1	1	0	1	0	0	1	1	1	1	1	1	0	0	1	0	0	0	0	0	0	1	1	1	0	0	0	1	0	1	0	1	0	0	0	0	0	0
1364	1	1	1	1	1	1	1	0	0	0	0	1	0	1	1	0	0	1	0	0	0	0	1	0	0	0	1	1	0	0	0	0	0	1	0	1	0	0	0	0	0	0
1365	1	1	1	1	1	1	1	1	0	0	1	0	0	1	1	1	1	1	0	0	0	0	1	0	0	1	1	1	0	0	0	0	0	1	0	1	0	0	0	0	0	0
1366	3	1	1	1	1	0	1	1	0	0	1	0	0	1	0	0	1	0	0	0	0	0	1	1	0	0	1	1	1	1	0	0	0	1	0	1	0	0	0	0	0	0
1367	3	1	1	1	1	0	0	1	0	0	1	1	1	1	1	1	0	1	0	0	0	0	1	1	0	0	1	1	0	1	0	1	0	1	1	0	0	0	0	0	0	0
1368	3	1	1	1	1	1	1	1	1	1	1	1	0	1	1	1	1	0	1	0	0	0	1	1	1	0	1	0	1	1	0	1	0	1	0	1	1	0	0	0	0	0
1369	3	1	1	1	1	1	1	1	0	0	1	1	0	1	1	1	1	1	0	0	0	0	1	0	0	1	0	1	0	1	0	1	1	1	0	1	0	0	0	0	0	0
1370	3	0	1	1	1	1	1	0	0	0	1	1	0	1	1	0	0	1	0	0	0	0	1	1	0	0	0	1	1	0	0	0	0	1	0	0	0	0	0	0	0	0
1371	3	0	1	1	1	1	1	1	0	0	0	1	0	1	1	1	0	1	0	0	0	0	1	0	0	1	1	1	0	1	0	0	1	1	0	1	0	0	0	0	0	0
1372	3	1	1	1	1	1	1	1	0	0	0	1	0	0	1	0	0	1	0	0	0	0	1	0	0	1	1	1	1	0	0	0	0	1	0	1	0	0	0	0	0	0
1373	3	1	1	1	1	1	1	1	0	0	1	1	0	1	1	1	0	1	0	0	0	0	1	0	0	1	1	1	0	1	0	0	0	1	0	1	0	0	0	0	0	0
1374	3	1	1	1	1	0	1	1	0	0	0	0	0	1	1	1	0	1	0	0	0	0	1	0	1	1	1	1	0	1	0	0	0	1	0	1	1	0	0	0	0	0
1375	3	1	1	1	1	1	1	1	1	1	1	1	1	1	1	1	1	0	1	0	0	0	1	1	1	0	1	1	1	1	1	0	0	1	0	1	1	0	0	0	0	0
1376	3	1	1	1	1	1	1	1	1	1	1	1	1	1	1	0	1	1	0	0	0	0	1	1	0	1	1	1	0	1	1	0	1	1	0	1	0	0	0	0	0	0
1377	3	1	1	1	1	1	1	1	0	0	1	1	0	1	1	1	0	1	0	0	0	0	0	0	0	1	1	1	1	0	0	0	0	1	0	1	0	0	0	0	0	0
1378	3	1	1	1	1	0	0	1	0	0	1	1	0	1	1	1	0	1	0	0	0	0	1	0	0	1	1	1	0	0	0	0	1	1	0	1	0	0	0	0	0	0
1379	3	1	1	1	1	1	1	1	0	0	1	1	0	1	1	1	0	1	0	0	0	0	1	1	0	0	1	1	0	1	0	0	0	1	0	1	0	0	0	0	0	0
1380	3	1	1	1	1	1	0	1	1	1	1	1	0	1	1	0	0	1	0	0	0	0	1	0	0	1	1	1	0	1	0	0	0	1	0	1	0	0	0	0	0	0
1381	3	0	1	1	1	1	1	0	0	0	1	0	0	1	1	1	1	0	0	0	0	0	1	1	0	1	1	1	1	0	0	0	1	1	1	0	0	0	0	0	0	0
1382	3	1	1	1	1	1	1	1	1	0	1	1	0	1	1	1	1	0	0	0	0	0	1	1	1	1	1	1	1	1	0	0	0	1	0	1	0	0	0	0	0	0
1383	3	1	1	1	1	1	1	1	0	0	1	1	0	1	1	0	0	0	0	1	0	0	0	0	0	1	1	0	1	0	0	0	0	1	0	1	1	0	0	0	0	0
1384	3	1	1	1	1	1	1	1	1	1	1	1	1	1	1	0	0	1	0	0	0	0	1	1	1	0	1	1	1	1	1	1	0	1	1	0	0	0	0	0	0	0
1385	3	1	1	1	1	1	1	1	0	0	1	1	0	0	1	1	0	1	0	0	0	0	1	1	0	1	1	1	0	0	0	0	0	1	0	1	0	0	0	0	0	0
1386	3	1	1	1	1	1	1	0	0	0	1	1	1	1	1	0	0	1	0	0	0	0	1	1	0	0	1	0	1	1	0	0	0	1	0	1	0	0	0	0	0	0
1387	3	1	1	1	1	1	1	1	0	0	1	1	0	1	1	1	0	1	0	0	0	0	1	1	1	1	1	1	0	1	1	1	1	1	0	1	0	0	0	0	0	0
1388	3	1	1	1	1	1	1	1	0	0	1	1	1	0	1	1	0	1	0	0	0	0	1	1	1	0	1	1	1	1	0	0	1	1	0	1	0	0	0	0	0	0
1389	3	1	1	1	1	1	1	1	0	0	1	1	0	1	1	1	0	1	0	0	0	0	1	0	0	1	1	0	1	1	0	0	1	1	0	1	0	0	0	0	0	0
1390	3	1	1	1	1	1	1	1	1	1	1	1	1	1	1	1	1	0	0	0	0	0	1	1	0	0	1	1	1	1	0	1	0	1	1	0	0	0	0	0	0	0
1391	3	1	1	1	1	1	1	1	0	0	1	1	0	1	1	0	0	0	0	0	0	0	1	0	0	1	1	1	1	0	0	1	0	1	0	1	0	0	0	0	0	0
1392	3	0	1	1	1	1	1	1	0	0	0	1	0	1	1	0	0	1	0	0	0	0	0	0	0	0	1	1	0	1	0	0	0	1	0	1	0	0	0	0	0	0
1393	3	1	1	1	1	1	1	1	1	1	1	1	1	1	1	1	1	0	0	0	0	0	1	1	1	1	1	1	1	1	1	1	0	1	1	1	0	0	0	0	0	0
1394	3	1	1	1	1	1	1	1	1	1	1	1	0	1	1	1	1	0	0	0	0	0	1	1	1	1	1	1	0	1	1	0	0	1	0	1	0	0	0	0	0	0
1395	3	0	1	1	1	0	0	0	0	0	0	0	0	0	0	0	0	1	0	0	0	0	0	1	1	0	1	0	1	1	0	0	0	1	1	1	0	0	0	0	0	0
1396	3	0	1	1	1	1	1	1	1	1	1	1	0	1	1	1	1	1	0	0	0	0	1	1	0	0	1	1	0	0	0	0	1	1	0	1	1	0	0	0	0	0
1397	3	1	1	1	1	1	1	1	0	0	0	0	0	1	1	1	0	1	0	0	1	0	0	1	0	0	1	1	1	1	0	1	0	1	0	1	0	0	0	0	0	0
1398	3	1	1	1	1	1	1	1	0	0	1	1	1	1	1	0	0	1	0	0	0	0	1	1	0	0	1	1	0	1	0	0	1	1	0	1	0	0	0	0	0	0
1399	3	1	1	1	1	1	1	1	1	0	0	1	1	0	1	0	0	1	0	0	0	0	1	0	0	1	1	1	0	1	0	0	0	1	0	1	0	0	0	0	0	0
1400	3	1	1	1	1	1	1	1	0	0	1	1	0	1	1	1	1	0	0	0	0	0	1	0	0	1	1	1	1	1	0	0	1	1	0	1	0	0	0	0	0	0
1401	3	1	1	1	1	1	1	1	1	0	0	1	1	1	1	1	1	1	0	0	0	1	1	0	0	1	1	1	1	1	0	1	0	1	0	1	0	0	0	0	0	0
1402	3	1	1	1	1	1	1	1	1	0	1	1	1	1	1	1	1	1	0	0	0	0	1	1	0	1	1	0	0	1	1	0	0	1	0	1	0	0	0	0	0	0
1403	3	1	1	1	1	1	1	0	0	0	1	1	1	1	1	0	0	1	0	0	0	0	1	0	0	1	1	1	1	1	0	0	1	1	0	1	0	0	0	0	0	0
1404	3	1	1	1	1	1	1	1	1	1	1	1	1	1	1	1	1	0	0	0	0	0	1	0	1	1	1	1	0	1	0	0	1	1	0	1	1	0	0	0	0	0
1405	3	1	1	1	1	1	1	1	0	0	1	0	0	1	1	1	1	0	0	0	0	0	1	1	0	1	1	1	0	1	0	0	1	1	0	1	0	0	0	0	0	0
1406	3	1	1	1	1	1	1	1	0	0	1	1	0	0	1	0	0	1	0	0	0	0	1	0	0	1	1	0	1	0	0	0	0	1	0	1	0	0	0	0	0	0
1407	3	1	1	1	1	1	1	1	0	0	1	1	1	1	1	1	1	0	0	0	0	0	1	1	1	0	1	1	1	1	0	1	0	1	0	1	0	0	0	0	0	0
1408	3	1	1	1	1	1	1	1	0	0	1	1	0	1	1	0	0	1	0	0	0	0	1	0	0	1	1	1	0	1	0	0	1	1	0	1	0	0	0	0	0	0
1409	3	1	1	1	1	1	1	1	1	1	1	1	1	1	1	1	1	1	1	0	0	0	1	1	1	1	1	1	1	1	0	1	1	1	0	1	1	0	0	0	0	0
1410	3	1	1	1	1	1	1	1	0	0	0	1	1	1	1	1	1	1	1	0	0	0	1	1	1	0	1	1	1	0	0	0	1	1	0	1	0	0	0	0	0	0
1411	3	1	1	1	1	0	0	0	0	0	1	1	0	1	1	0	1	0	0	0	0	0	1	0	0	1	1	1	0	0	0	0	0	1	0	1	0	0	0	0	0	0
1412	3	1	1	1	1	1	1	1	0	0	0	0	0	0	1	0	0	1	0	0	0	0	1	0	0	1	1	1	0	0	0	0	1	1	0	1	0	0	0	0	0	0
1413	3	1	1	1	1	1	1	0	0	0	0	1	0	1	1	0	1	1	0	0	0	0	1	0	0	1	1	1	1	1	0	1	0	1	0	1	1	0	0	0	0	0
1414	3	1	1	1	1	1	1	1	0	0	1	1	0	0	1	1	1	1	0	0	0	0	1	0	0	1	1	0	1	1	0	0	1	1	0	1	0	0	0	0	0	0
1415	3	1	1	1	1	1	1	1	0	0	0	1	0	1	1	1	0	1	0	0	0	0	1	0	1	1	1	1	1	0	1	0	0	1	0	1	0	0	0	0	0	0
1416	3	1	1	1	1	1	1	1	0	0	1	1	0	0	1	0	0	1	0	0	0	0	1	1	0	1	1	1	0	0	0	0	0	1	0	1	1	0	0	0	0	0
1417	2	1	1	1	1	1	1	1	0	0	1	1	1	1	1	0	0	0	0	0	0	0	0	0	0	1	1	1	0	0	0	1	0	1	0	1	0	0	0	0	0	0
1418	2	1	1	1	1	1	0	1	0	0	0	1	0	0	1	1	0	1	0	0	0	1	0	0	0	1	1	1	0	0	0	0	0	1	0	1	0	0	0	0	0	0
1419	2	1	1	1	1	1	0	0	0	0	1	0	0	0	1	0	0	1	0	0	0	0	1	0	0	1	1	1	0	0	0	0	0	1	0	1	0	0	0	0	0	0
1420	2	1	1	1	1	1	0	1	0	0	0	1	0	1	1	0	0	0	0	0	0	0	1	1	0	1	1	1	0	1	0	0	0	1	0	1	1	0	0	0	0	0
1421	2	0	1	1	1	1	1	1	0	0	0	0	0	1	1	0	1	1	0	0	0	0	1	0	0	1	1	0	1	1	0	1	0	1	0	1	0	0	0	0	0	0
1422	2	1	1	1	1	1	1	1	0	0	1	1	0	1	1	1	1	1	0	0	0	0	1	1	0	1	1	1	1	1	1	0	0	1	0	1	1	0	0	0	0	0
1423	2	0	1	1	1	1	1	1	0	0	1	1	1	1	1	1	0	1	0	0	0	0	1	1	0	1	1	0	1	1	0	1	0	1	0	1	0	0	0	0	0	0
1424	2	1	1	1	1	1	1	1	1	1	0	1	1	1	1	1	0	1	1	0	0	0	1	0	0	0	1	1	1	0	0	0	0	1	0	1	0	0	0	0	0	0
1425	2	1	1	1	1	1	1	0	0	0	1	0	0	1	0	0	0	0	0	0	0	0	1	0	0	0	1	1	0	1	0	0	0	1	0	0	0	0	0	0	0	0
1426	2	1	1	1	1	1	1	1	0	0	1	1	0	1	1	0	0	1	0	0	0	0	1	0	0	1	1	1	0	1	0	0	1	1	0	1	0	0	0	0	0	0
1427	2	0	1	1	1	1	1	1	1	0	1	1	0	1	1	1	0	1	0	0	0	0	1	1	0	1	1	1	0	0	0	0	0	1	0	1	0	0	0	0	0	0
1428	2	0	1	1	1	1	1	1	0	0	1	1	0	1	1	0	0	1	0	0	0	0	1	1	0	0	1	1	1	1	0	1	0	1	0	1	0	0	0	0	0	0
1429	2	1	1	1	1	1	1	1	0	0	1	1	1	1	1	1	1	0	0	0	0	0	1	1	1	0	1	1	0	1	0	0	0	1	0	1	0	0	0	0	0	0
1430	2	1	1	1	1	1	1	1	1	1	1	1	1	1	1	1	1	1	0	0	0	0	1	1	0	0	1	1	0	1	0	0	0	0	1	1	0	0	0	0	0	0
1431	2	1	1	1	1	1	1	1	0	0	1	1	1	1	1	1	1	1	0	0	0	0	1	0	0	1	1	0	1	1	0	1	0	1	0	1	0	0	0	0	0	0
1432	2	1	1	1	1	1	1	1	1	1	1	1	1	1	1	1	0	1	0	0	0	0	1	1	0	0	1	0	1	0	0	0	0	1	1	0	0	0	0	0	0	0
1433	2	1	1	1	1	1	1	1	0	0	0	1	0	1	1	0	1	1	0	0	0	0	0	1	0	0	0	1	0	0	0	0	0	1	0	1	0	0	0	0	0	0
1434	2	1	1	1	1	1	1	1	0	0	1	1	1	1	1	1	1	0	0	0	0	0	1	1	0	1	1	1	1	1	0	0	1	1	0	1	1	0	0	0	0	0
1435	2	1	1	1	1	0	0	0	0	0	0	0	0	0	0	0	0	0	0	1	0	0	1	1	1	0	1	1	0	0	0	0	0	0	0	1	0	0	0	0	0	0
1436	2	1	1	1	1	1	1	1	1	1	1	1	1	1	1	1	1	1	0	0	0	0	1	1	1	0	1	0	1	1	0	1	0	1	1	1	1	0	0	0	0	0
1437	2	0	1	1	1	1	1	1	1	1	1	1	1	1	1	1	0	1	0	0	0	0	1	1	0	0	1	1	1	1	0	0	1	1	0	1	0	0	0	0	0	0
1438	2	1	1	1	1	1	1	0	0	0	0	1	0	1	1	0	0	1	0	0	0	0	0	1	1	1	1	1	0	0	0	0	0	1	0	1	0	0	0	0	0	0
1439	2	1	1	1	1	1	1	1	0	0	0	0	0	1	1	1	1	1	0	0	0	0	0	0	0	1	1	1	0	0	0	0	0	1	0	1	0	0	0	0	0	0
1440	2	0	1	1	1	1	0	0	0	0	1	1	0	1	0	0	1	0	0	0	1	0	1	0	1	0	1	0	1	1	0	0	1	1	0	1	0	0	0	0	0	0
1441	2	1	1	1	1	0	0	1	0	0	1	0	0	0	1	0	0	1	0	0	0	0	0	1	1	1	1	1	0	1	0	0	0	1	0	1	0	0	0	0	0	0
1442	2	1	1	1	1	1	1	1	1	1	1	1	1	1	1	1	1	0	0	0	0	0	1	1	0	1	1	1	1	1	0	1	0	1	0	1	0	0	0	0	0	0
1443	2	1	1	1	1	1	1	1	0	0	1	1	1	1	1	1	0	1	0	0	0	0	1	1	0	0	1	1	1	1	0	0	1	1	0	1	0	0	0	0	0	0
1444	2	0	1	1	1	0	0	1	0	0	0	1	1	1	1	1	1	0	0	0	0	0	1	0	0	0	0	0	1	0	0	1	0	0	0	0	0	0	0	0	0	0
1445	2	1	1	1	1	1	1	1	0	1	1	0	0	1	1	1	1	0	0	0	1	0	1	0	1	1	1	0	1	1	1	0	0	1	0	1	0	0	0	0	0	0
1446	2	1	1	1	1	1	1	1	0	1	0	1	0	1	0	1	1	0	0	0	0	0	1	1	0	0	1	0	1	1	0	0	1	1	0	1	0	0	0	0	0	0
1447	2	1	1	1	1	1	1	1	0	0	0	1	1	1	1	1	0	1	0	0	0	0	1	0	0	1	1	0	1	1	0	1	0	1	1	0	1	0	0	0	0	0
1448	2	0	1	1	1	1	1	1	0	0	1	1	1	1	1	1	1	1	0	0	0	0	1	0	1	0	1	1	0	1	0	0	1	1	0	1	0	0	0	0	0	0
1449	2	0	1	1	1	1	1	0	1	1	1	1	1	1	1	1	1	0	1	0	0	0	1	1	1	0	1	1	1	1	0	0	1	1	0	1	0	0	0	0	0	0
1450	2	1	1	1	1	1	1	1	0	0	1	1	0	1	1	0	1	1	0	0	0	0	1	0	0	1	1	1	0	0	0	1	0	1	0	1	1	0	0	0	0	0
1451	2	1	1	1	1	1	1	1	0	0	1	1	1	1	1	1	0	1	0	0	0	0	1	1	0	1	1	1	1	0	0	0	0	1	0	1	0	0	0	0	0	0
1452	2	1	1	1	1	1	1	0	1	1	1	1	0	1	1	1	0	0	0	0	0	0	1	0	0	0	1	0	1	1	0	0	1	1	0	1	0	0	0	0	0	0
1453	2	1	1	1	1	1	1	1	0	0	0	1	0	1	1	1	0	1	0	0	0	0	0	0	0	1	1	1	0	1	0	0	0	1	0	1	0	0	0	0	0	0
1454	2	1	1	1	1	1	1	1	1	1	0	1	1	1	1	1	1	0	0	0	0	0	1	1	0	0	1	1	1	1	0	0	0	1	0	1	0	0	0	0	0	0
1455	2	1	1	1	1	1	1	0	1	0	1	1	0	1	1	1	0	1	0	0	0	0	1	0	0	1	1	1	1	1	0	0	0	1	0	1	0	0	0	0	0	0
1456	2	1	1	1	1	1	1	1	0	0	1	1	1	1	1	1	0	1	0	0	1	0	1	1	1	1	1	1	1	1	1	1	0	1	1	0	0	0	0	0	0	0
1457	2	1	1	1	1	1	1	1	1	1	1	1	0	1	1	0	0	1	0	0	0	0	1	0	0	1	1	0	1	1	0	0	1	1	0	1	0	0	0	0	0	0
1458	2	1	1	1	1	1	1	1	0	0	0	1	0	1	1	1	0	1	0	0	0	0	1	0	0	1	1	1	0	1	0	0	0	1	0	1	0	0	0	0	0	0
1459	3	1	1	1	1	1	1	0	0	0	1	1	0	1	1	1	0	1	0	0	0	0	1	0	0	1	1	1	0	1	0	0	0	1	0	1	0	0	0	0	0	0
1460	3	1	1	1	1	1	1	1	1	1	1	1	0	1	1	1	0	1	0	0	0	0	1	0	0	1	1	1	0	0	1	0	0	1	0	1	0	0	0	0	0	0
1461	3	1	1	1	1	1	1	1	1	1	1	1	0	1	1	1	0	1	0	0	0	0	1	0	0	1	1	1	0	1	0	0	1	1	0	1	0	0	0	0	0	0
1462	3	1	1	1	1	1	1	1	1	1	1	1	1	1	1	1	0	1	0	0	0	0	1	1	0	1	1	1	1	1	0	0	1	1	0	1	1	0	0	0	0	0
1463	3	1	1	1	1	1	0	1	0	0	0	1	0	0	1	1	0	1	0	0	0	0	1	0	0	1	1	1	0	1	0	0	1	1	0	1	0	0	0	0	0	0
1464	3	0	1	1	1	1	0	0	0	0	0	0	0	0	0	0	1	1	0	0	0	0	1	1	0	0	1	0	1	1	0	1	0	1	1	0	0	0	0	0	0	0
1465	3	1	1	1	1	1	1	1	0	0	1	0	1	1	1	1	0	1	0	0	0	0	1	1	0	0	1	1	1	1	0	0	0	1	1	0	0	0	0	0	0	0
1466	3	1	1	1	1	1	1	1	1	1	0	1	0	1	1	1	0	1	0	0	0	0	1	0	0	1	1	1	0	1	0	0	1	1	0	1	0	0	0	0	0	0
1467	3	1	1	1	1	1	1	1	0	0	0	1	0	1	1	0	0	1	0	0	0	0	0	0	0	1	1	1	0	1	0	0	0	1	0	1	0	0	0	0	0	0
1468	3	1	1	1	1	1	0	1	1	1	1	1	1	1	1	0	1	0	0	0	0	0	0	0	0	1	1	0	1	1	1	0	0	1	0	1	0	0	0	0	0	0
1469	3	1	1	1	1	1	1	1	1	1	1	1	1	1	1	1	0	1	0	0	0	0	1	0	0	1	1	1	1	1	0	1	0	1	0	1	0	0	0	0	0	0
1470	3	1	1	1	1	1	1	1	1	1	1	1	1	1	1	1	0	1	0	0	0	0	1	1	0	1	1	1	0	0	0	0	0	1	0	1	1	0	0	0	0	0
1471	3	1	1	1	1	1	1	1	1	0	1	1	1	1	1	1	0	1	0	0	0	0	1	1	0	1	1	1	0	0	0	1	0	1	0	1	0	0	0	0	0	0
1472	3	1	1	1	1	1	1	1	1	1	1	1	1	1	1	1	1	1	0	0	0	0	1	1	1	1	1	1	1	1	0	1	1	1	0	0	1	0	0	0	0	0
1473	1	1	1	1	1	1	1	1	1	1	1	1	0	1	1	0	0	1	0	0	0	0	1	0	0	0	0	1	0	1	0	1	0	1	0	1	0	0	0	0	0	0
1474	1	1	1	1	1	1	1	1	1	1	1	1	1	1	1	1	1	1	1	0	0	0	1	0	0	1	1	1	1	1	1	1	0	1	1	1	1	0	0	0	0	0
1475	1	1	1	1	1	1	1	1	0	0	1	1	1	1	1	1	1	0	0	0	0	0	1	1	0	0	1	1	0	1	0	0	0	1	1	0	0	0	0	0	0	0
1476	1	1	1	1	1	1	1	1	0	0	1	0	0	0	1	0	1	1	0	0	0	0	1	1	0	0	1	0	1	1	1	0	0	1	0	1	0	0	0	0	0	0
1477	1	0	1	1	1	0	0	1	0	0	1	0	0	0	1	0	0	0	0	0	0	0	0	0	0	0	0	1	0	1	0	1	0	1	0	1	0	0	0	0	0	0
1478	1	1	1	1	1	1	1	1	1	1	1	1	1	1	1	1	0	0	0	0	1	0	1	1	1	1	1	1	1	1	0	1	0	1	1	0	0	0	0	0	0	0
1479	1	1	1	1	1	1	1	1	1	1	1	1	1	1	1	1	1	1	0	0	0	0	1	1	0	0	1	0	1	1	0	1	0	1	0	1	0	0	0	0	0	0
1480	1	0	1	1	1	1	1	1	0	0	1	1	0	1	1	1	0	1	0	0	0	0	0	0	0	1	1	1	0	0	0	0	0	1	0	1	0	0	0	0	0	0
1481	1	1	1	1	1	1	0	1	0	0	1	1	0	1	1	0	0	0	1	0	0	0	1	1	1	0	1	0	1	1	0	1	0	1	0	1	0	0	0	0	0	0
1482	1	1	1	1	1	1	1	1	1	0	1	1	1	1	1	1	1	1	0	1	1	0	1	1	0	1	1	1	1	1	1	0	0	1	1	1	0	0	0	0	0	0
1483	1	1	1	1	1	1	0	0	0	0	1	1	1	0	1	0	1	0	0	0	0	0	0	0	1	0	1	1	0	1	1	0	0	1	0	1	0	0	0	0	0	0
1484	1	1	1	1	1	1	1	1	1	0	1	1	1	1	1	1	0	1	0	1	0	0	1	1	1	1	1	1	1	1	1	0	1	1	0	1	0	0	0	0	0	0
1485	1	1	1	1	1	1	1	1	0	0	1	1	0	1	1	1	1	0	0	0	0	0	1	0	1	1	1	1	1	1	1	0	0	1	0	1	0	0	0	0	0	0
1486	1	1	1	1	1	1	1	1	0	0	1	1	1	1	1	1	0	1	0	0	0	0	1	1	0	1	1	1	1	1	1	0	0	1	1	0	0	0	0	0	0	0
1487	1	1	1	1	1	0	1	1	0	0	0	1	1	1	1	1	0	1	0	0	0	0	1	0	0	1	1	1	0	1	0	0	0	1	0	1	0	0	0	0	0	0
1488	1	1	1	1	1	1	1	1	0	0	1	1	0	1	1	1	0	1	0	0	0	0	1	1	0	1	1	1	0	1	0	0	1	1	0	1	1	0	0	0	0	0
1489	1	1	1	1	1	1	1	1	1	1	0	1	1	1	1	1	0	1	0	0	0	0	1	1	1	1	1	1	1	1	0	1	1	1	0	1	0	0	0	0	0	0
1490	1	1	1	1	1	1	1	1	0	0	1	1	0	1	1	0	0	0	0	0	0	0	1	1	1	1	1	1	0	1	1	0	0	1	0	1	0	0	0	0	0	0
1491	1	1	1	1	1	1	1	1	1	0	0	1	0	1	1	1	0	1	0	0	0	0	1	1	0	0	1	1	1	1	0	1	0	1	0	1	1	0	0	0	0	0
1492	1	0	1	1	1	1	1	1	0	0	0	1	0	1	1	0	0	1	0	0	0	0	0	1	0	0	0	0	1	1	0	0	0	1	0	1	0	0	0	0	0	0
1493	1	1	1	1	1	0	0	1	0	0	1	1	0	1	1	1	0	1	0	0	0	0	1	0	0	1	1	1	0	0	0	0	0	0	0	1	0	0	0	0	0	0
1494	1	1	1	1	1	1	1	1	0	0	1	1	1	1	1	1	0	1	0	0	0	0	1	1	0	1	1	1	0	1	0	1	0	1	0	1	0	0	0	0	0	0
1495	1	1	1	1	1	1	1	1	0	0	1	0	0	0	1	1	0	1	0	0	0	0	1	1	0	0	1	1	0	1	1	0	0	1	0	1	0	0	0	0	0	0
1496	1	0	1	1	1	1	0	0	0	0	1	1	0	0	0	0	0	1	0	0	0	0	0	0	0	0	1	1	1	1	0	0	1	1	0	1	0	0	0	0	0	0
1497	1	1	1	1	1	1	0	0	0	0	1	1	0	1	1	1	1	0	0	0	0	0	1	1	0	1	1	1	0	0	0	0	0	1	0	1	0	0	0	0	0	0
1498	1	1	1	1	1	1	1	1	1	1	1	1	1	1	1	0	1	0	0	0	1	0	1	1	1	0	0	1	1	0	1	0	0	1	0	1	1	0	0	0	0	0
1499	1	1	1	1	1	1	1	0	0	0	1	1	1	1	1	1	0	1	0	0	0	0	1	1	0	1	1	1	0	1	0	0	0	1	0	1	0	0	0	0	0	0
1500	1	1	1	1	1	1	1	0	1	0	0	1	1	1	1	1	1	1	0	0	0	0	1	0	0	1	1	0	1	1	0	1	0	1	0	1	0	0	0	0	0	0
1501	1	1	1	1	1	1	1	1	1	1	1	1	1	1	1	1	1	0	0	0	0	0	1	1	0	1	1	1	1	1	0	1	0	1	0	1	0	0	0	0	0	0
1502	1	1	1	1	1	0	0	0	0	0	1	1	0	1	1	1	0	1	0	0	0	0	1	0	0	1	1	1	0	1	0	0	0	0	0	1	0	0	0	0	0	0
1503	1	1	1	1	1	1	1	0	0	0	1	0	0	1	1	1	1	0	0	0	0	0	1	0	1	1	1	1	0	1	0	0	0	1	0	1	1	0	0	0	0	0
1504	1	1	1	1	1	1	1	1	1	1	1	1	0	1	1	1	0	1	0	0	0	0	1	0	0	1	1	1	0	0	0	0	0	1	0	1	0	0	0	0	0	0
1505	1	0	1	1	1	1	1	1	1	1	1	1	0	1	1	1	1	0	0	0	0	0	1	1	1	1	1	1	1	1	0	1	0	1	0	1	0	0	0	0	0	0
1506	1	1	1	1	1	1	1	1	1	0	1	0	1	1	1	1	0	0	0	0	0	0	0	1	0	0	1	0	1	1	0	0	1	1	0	1	0	0	0	0	0	0
1507	1	1	1	1	1	1	1	1	1	1	1	1	1	1	1	1	0	1	0	0	0	0	1	0	1	0	1	0	1	1	0	1	0	1	0	1	0	0	0	0	0	0
1508	1	1	1	1	1	1	1	1	1	1	1	1	0	0	1	1	1	0	1	0	0	0	1	0	1	0	1	1	0	1	0	1	0	1	0	1	0	0	0	0	0	0
1509	1	1	1	1	1	1	1	1	1	1	1	1	1	1	1	1	1	1	0	0	1	0	1	1	1	1	1	1	1	1	1	1	0	1	1	1	1	0	0	0	0	0
1510	1	1	1	1	1	1	1	1	0	0	1	1	0	1	1	1	1	1	0	0	0	0	1	1	1	0	1	1	0	1	0	0	1	1	0	1	0	0	0	0	0	0
1511	1	1	1	1	1	1	1	1	1	1	1	0	0	0	1	1	0	1	0	0	0	0	0	0	0	1	1	1	0	0	0	0	0	1	0	1	0	0	0	0	0	0
1512	1	1	1	1	1	1	1	1	0	0	1	1	0	1	1	0	0	1	0	0	0	0	1	0	0	0	1	1	0	1	1	0	0	1	0	1	0	0	0	0	0	0
1513	1	1	1	1	1	1	1	1	0	0	0	1	0	1	1	1	0	1	0	0	0	0	1	0	0	1	1	1	0	1	0	1	0	1	0	1	0	0	0	0	0	0
1514	1	1	1	1	1	1	1	1	1	1	1	1	0	0	1	1	1	0	0	0	0	0	1	1	0	1	1	1	1	1	0	1	1	1	0	1	1	0	0	0	0	0
1515	1	1	1	1	1	1	1	1	1	1	1	1	0	1	1	0	0	1	0	0	0	0	1	0	1	1	1	0	1	1	0	1	0	1	0	1	0	0	0	0	0	0
1516	1	1	1	1	1	1	1	1	0	0	0	0	0	0	0	0	0	0	0	0	0	0	1	0	0	1	1	1	0	0	0	0	0	1	0	1	1	0	0	0	0	0
1517	1	1	1	1	1	1	1	1	0	0	1	1	0	1	1	1	0	1	0	1	0	0	1	0	0	1	1	1	0	1	1	0	0	1	0	1	1	0	0	0	0	0
1518	1	1	1	1	1	1	1	1	0	0	1	1	1	1	1	1	0	1	0	0	0	0	1	1	0	0	1	1	0	1	0	0	0	1	0	1	1	0	0	0	0	0
1519	1	1	1	1	1	1	1	0	0	0	1	1	0	1	0	1	0	0	1	0	0	0	0	0	0	1	1	0	1	1	0	1	0	1	0	1	0	0	0	0	0	0
1520	1	1	1	1	1	1	1	0	1	1	1	0	0	1	1	0	0	0	0	0	1	0	0	1	1	1	1	1	0	0	0	0	0	1	1	1	0	0	0	0	0	0
1521	1	0	1	1	1	1	1	0	0	0	1	1	1	1	1	1	0	1	0	0	0	0	1	1	0	1	1	1	0	1	0	0	1	1	0	1	0	0	0	0	0	0
1522	1	1	1	1	1	1	1	1	0	0	0	1	0	1	1	1	0	0	0	0	0	0	1	0	0	1	1	1	1	0	0	0	0	1	0	1	0	0	0	0	0	0
1523	1	1	1	1	1	1	1	1	0	0	1	1	0	1	1	1	0	1	0	0	0	0	1	0	0	0	1	1	0	1	0	0	1	1	0	1	0	0	0	0	0	0
1524	1	0	1	1	1	1	0	1	0	0	1	1	0	1	0	0	0	1	0	0	0	0	1	1	0	1	1	1	0	1	0	0	1	1	0	1	0	0	0	0	0	0
1525	1	0	1	1	1	1	1	1	0	0	1	1	0	1	1	1	1	0	0	0	0	0	1	1	0	1	1	0	1	1	1	0	0	1	0	1	0	0	0	0	0	0
1526	1	1	1	1	1	1	1	1	0	0	1	1	1	1	1	1	0	1	0	0	0	0	1	1	0	1	1	1	1	1	0	0	1	1	0	1	0	0	0	0	0	0
1527	1	1	1	1	1	1	1	1	0	1	1	1	0	1	1	1	0	1	0	0	0	0	0	0	0	1	1	1	1	0	0	0	0	1	0	1	0	0	0	0	0	0
1528	1	1	1	1	1	1	1	1	0	0	1	1	0	0	1	0	0	1	0	0	0	0	1	1	1	0	1	0	0	1	0	0	0	1	0	1	0	0	0	0	0	0
1529	1	1	1	1	1	1	1	0	0	0	0	0	0	1	1	0	0	0	1	0	0	0	1	1	1	0	1	0	1	1	0	1	0	1	1	1	1	0	0	0	0	0
1530	1	0	1	1	1	1	1	1	0	0	1	1	1	0	1	0	1	0	1	0	0	0	1	1	1	0	1	0	1	1	0	0	1	1	0	1	0	0	0	0	0	0
1531	1	1	1	1	1	1	1	0	0	0	1	1	0	1	1	1	0	1	0	0	0	0	1	1	0	1	1	1	0	1	0	0	0	1	0	1	0	0	0	0	0	0
1532	3	0	1	1	0	0	0	1	0	0	1	0	0	1	1	0	0	0	0	0	0	0	0	0	0	0	0	0	1	0	0	0	1	1	0	1	0	0	0	0	1	1
1533	1	0	1	1	0	0	0	1	1	0	1	1	0	1	0	1	0	1	0	0	0	0	1	1	0	1	1	1	1	1	1	0	0	1	0	1	0	0	0	0	2	1
1534	3	1	1	1	0	0	0	1	1	0	1	1	0	1	1	1	1	1	0	0	0	0	1	0	1	0	1	1	1	0	0	0	0	1	0	1	0	1	0	1	7	1
1535	3	1	1	1	0	0	0	1	0	0	1	1	0	1	1	1	0	1	0	0	0	0	0	1	0	1	1	1	1	1	0	0	0	0	0	1	0	1	1	0	2	1
1536	2	0	1	1	0	0	0	1	1	0	1	1	0	1	0	1	0	1	0	0	0	0	1	1	0	0	1	1	1	1	0	0	0	1	0	1	0	0	0	0	1	1
1537	2	1	1	1	0	0	0	1	0	0	0	1	0	0	1	0	0	0	0	0	0	0	1	0	0	1	1	1	0	1	0	0	1	1	0	1	0	1	1	0	2	1
1538	2	1	1	1	0	0	0	1	0	0	1	1	0	1	1	0	1	1	0	0	0	0	0	0	0	1	1	1	0	1	1	0	0	1	0	1	0	0	0	0	0	0
1539	1	1	1	1	0	0	0	1	0	0	0	0	0	0	1	0	0	1	0	0	0	0	1	1	0	0	1	1	1	1	0	1	0	1	1	0	0	0	0	0	0	0
1540	1	1	1	1	0	0	0	1	0	0	1	1	0	1	1	0	0	1	0	0	0	0	1	0	0	0	1	1	0	0	0	0	0	1	1	1	0	0	0	0	0	0
1541	1	1	1	1	0	0	0	1	0	0	1	0	0	0	0	0	0	1	0	0	0	0	0	0	0	1	1	0	1	0	1	0	0	1	0	1	0	0	0	0	0	0
1542	1	0	1	1	0	0	0	1	0	0	1	0	0	1	1	0	0	1	0	0	0	0	1	0	0	0	1	1	0	0	0	0	0	0	0	1	0	0	0	0	0	0
1543	1	1	1	1	0	0	0	1	1	1	1	1	0	0	1	0	0	1	0	0	0	0	1	0	0	1	1	1	0	0	0	0	0	1	0	1	0	0	0	0	0	0
1544	1	0	1	1	0	0	0	1	0	0	1	1	0	1	0	0	0	1	0	0	0	0	0	0	0	1	1	1	0	0	0	0	1	1	0	1	0	0	0	0	0	0
1545	1	1	1	1	0	0	0	1	0	0	1	1	0	0	0	0	0	0	1	0	0	0	1	0	0	1	0	99	99	99	99	99	99	99	99	99	99	0	0	0	0	0
1546	1	1	1	1	0	0	0	1	1	0	1	1	0	1	1	0	1	0	0	0	0	0	1	1	1	0	1	0	1	1	1	0	0	1	1	0	0	0	0	0	0	0
1547	1	1	1	1	0	0	0	1	0	0	1	1	0	1	1	1	0	1	0	0	0	0	1	0	0	1	1	1	0	0	0	1	0	1	0	1	0	0	0	0	0	0
1548	1	1	1	1	0	0	0	1	0	0	1	1	0	0	1	1	0	1	0	0	0	0	0	0	0	1	1	1	0	0	0	0	0	1	0	1	0	0	0	0	0	0
1549	1	1	1	1	0	0	0	1	0	0	1	0	0	1	0	0	0	0	0	0	0	0	0	0	0	1	1	1	0	1	0	0	1	0	0	1	0	0	0	0	0	0
1550	1	0	1	1	0	0	0	1	0	0	0	0	0	1	0	0	0	0	0	0	0	0	0	0	0	0	0	1	0	0	0	0	0	1	0	0	0	0	0	0	0	0
1551	2	1	1	1	0	0	0	1	0	0	1	0	0	1	1	1	0	1	0	0	1	0	1	0	0	1	1	1	1	0	0	0	0	1	0	1	0	0	0	0	0	0
1552	1	1	1	1	0	0	0	1	0	0	1	1	1	1	1	0	0	1	0	0	0	0	1	0	0	1	1	1	0	0	0	0	0	1	0	1	0	0	0	0	0	0
1553	1	1	1	1	0	0	0	1	0	0	0	0	0	0	1	0	0	0	0	0	1	0	1	0	0	1	1	1	0	0	0	0	0	1	0	1	0	0	0	0	0	0
1554	3	1	1	1	0	0	0	1	0	0	1	1	0	1	1	1	1	1	0	0	0	0	1	0	0	1	1	1	0	1	1	0	0	1	0	1	1	0	0	0	0	0
1555	3	0	1	1	0	0	0	1	0	0	0	0	0	0	1	0	0	0	0	0	0	0	0	0	0	0	0	1	1	1	0	1	0	0	0	0	0	0	0	0	0	0
1556	2	1	1	1	0	0	0	1	0	0	0	0	0	0	1	0	0	1	0	0	0	0	1	1	1	0	1	1	0	1	0	0	1	1	0	1	0	0	0	0	0	0
1557	2	1	1	1	0	0	0	1	0	0	1	1	0	1	1	1	0	1	0	0	0	0	1	1	0	1	1	0	1	1	0	0	0	1	0	1	0	0	0	0	0	0
1558	2	1	1	1	0	0	0	1	0	0	1	0	0	1	1	0	1	1	0	0	0	0	1	1	1	1	1	1	1	0	0	1	0	1	1	1	0	0	0	0	0	0
1559	3	1	1	1	0	0	0	1	0	0	1	1	0	1	1	0	0	1	0	0	0	0	1	1	0	1	1	1	0	1	0	0	0	1	0	1	0	0	0	0	0	0
1560	1	1	1	1	0	0	0	1	1	0	0	0	0	1	1	1	0	1	0	0	0	0	1	0	0	1	1	1	0	1	0	0	1	1	0	1	0	0	0	0	0	0
1561	1	0	1	1	0	0	0	1	0	0	0	0	0	1	1	1	0	0	0	0	0	0	1	0	0	0	1	1	1	0	1	0	0	1	0	1	0	0	0	0	0	0
1562	1	1	1	1	0	0	0	1	0	0	1	1	0	0	1	0	0	1	0	0	0	0	0	0	1	1	1	1	0	0	0	0	1	1	0	1	0	0	0	0	0	0
1563	1	1	1	1	0	0	0	1	0	0	0	1	0	1	1	0	0	1	0	0	0	0	0	0	0	1	1	0	1	1	1	0	0	1	0	1	0	0	0	0	0	0
1564	1	0	1	1	0	0	0	1	0	0	0	0	0	1	1	0	1	0	0	0	0	0	1	0	0	0	1	1	0	0	0	0	0	1	0	1	0	0	0	0	0	0
1565	1	1	1	1	0	0	0	1	0	0	1	0	0	0	1	0	0	1	0	0	0	0	0	1	0	1	1	1	0	1	0	0	0	1	0	1	0	0	0	0	0	0
1566	1	1	1	1	0	0	0	1	1	1	1	1	1	0	1	0	1	1	0	0	0	1	1	0	1	0	1	1	0	1	0	0	0	1	0	1	0	0	0	0	0	0
1567	1	1	1	1	0	0	0	1	0	0	1	1	0	0	0	0	1	1	1	0	1	0	0	0	0	0	1	1	1	0	1	0	0	1	1	1	1	0	0	0	0	0
1568	3	0	1	0	0	1	1	0	0	0	0	0	0	0	0	0	0	0	0	0	0	0	0	0	0	0	0	1	0	1	0	0	0	1	0	1	0	0	0	0	0	0
1569	3	1	1	0	0	1	1	0	0	0	1	0	0	0	0	0	0	0	0	0	0	0	1	0	0	0	0	0	1	0	0	0	0	0	0	0	0	0	0	0	2	1
1570	3	1	1	0	0	1	1	1	1	1	1	0	0	1	0	0	0	1	0	0	0	0	0	0	0	1	1	1	0	1	0	1	0	1	0	1	0	0	0	0	4	1
1571	3	0	1	0	0	1	1	1	0	0	1	0	0	0	0	0	0	1	0	0	0	0	0	1	0	1	1	1	0	1	1	0	1	1	0	1	0	1	0	1	5	1
1572	3	1	1	0	0	1	1	1	0	0	1	1	0	1	1	0	0	1	0	0	0	0	1	1	0	0	1	0	1	1	0	1	0	1	1	1	0	1	1	0	4	1
1573	3	1	1	0	0	1	0	1	0	0	1	1	0	1	1	1	0	1	0	0	0	0	1	0	0	0	1	1	0	1	0	0	1	1	0	1	0	1	1	1	9	1
1574	3	1	1	0	0	1	1	1	0	0	1	0	0	0	1	0	0	0	1	0	0	0	1	1	0	1	1	1	1	1	0	1	0	1	0	1	0	1	1	1	10	1
1575	3	1	1	0	0	1	1	0	0	0	1	1	0	1	1	0	0	1	0	0	0	0	1	0	0	1	0	0	1	1	0	0	0	1	0	1	0	0	0	1	4	1
1576	3	1	1	0	0	1	1	1	0	0	1	1	0	0	1	0	0	1	0	0	0	0	1	1	0	1	1	1	1	1	0	0	0	1	0	1	0	1	0	1	7	1
1577	3	1	1	0	0	1	1	0	0	0	1	0	0	0	1	0	0	1	0	0	0	0	1	0	0	1	1	1	0	0	0	0	0	1	0	1	0	0	1	1	6	1
1578	3	1	1	0	0	1	1	1	0	0	1	1	0	1	1	1	1	1	0	0	0	0	1	1	0	1	1	1	0	1	0	0	0	0	0	0	0	1	0	1	4	1
1579	1	1	1	0	0	1	1	1	0	0	1	1	0	0	0	0	0	0	0	0	0	0	1	0	0	1	1	1	0	0	0	0	0	1	0	1	0	0	0	1	4	1
1580	1	0	1	0	0	1	1	1	0	0	1	0	0	1	1	0	1	1	0	0	0	0	1	0	0	1	1	1	1	0	0	0	0	1	0	1	0	0	1	0	1	1
1581	1	1	1	0	0	1	1	1	0	0	1	0	1	0	1	0	1	1	0	0	0	0	1	0	0	1	1	1	0	1	0	1	0	1	0	1	0	0	1	1	4	1
1582	1	0	1	0	0	1	1	1	0	0	0	0	0	0	1	1	0	1	0	0	0	0	1	0	0	1	1	1	1	1	0	0	0	1	0	1	0	0	0	0	1	1
1583	1	0	1	0	0	1	1	1	0	0	0	0	0	0	1	0	0	0	0	0	0	0	1	0	1	0	0	1	0	0	0	0	0	1	0	1	0	0	0	0	1	1
1584	1	1	1	0	0	1	1	1	0	0	1	1	1	1	1	0	0	1	0	0	0	0	1	0	0	0	1	1	0	0	0	0	0	1	0	1	0	0	0	0	3	1
1585	1	0	1	0	0	1	1	1	0	0	1	1	0	1	1	0	1	0	1	0	0	0	1	1	0	0	1	1	1	1	0	0	0	1	0	1	0	0	0	0	4	1
1586	1	1	1	0	0	1	1	1	0	0	1	1	0	0	1	1	1	1	0	0	0	0	0	0	0	1	1	1	0	1	0	1	0	1	0	1	0	0	0	0	2	1
1587	1	1	1	0	0	1	1	1	0	0	1	1	0	1	1	0	1	0	0	0	0	0	1	0	0	1	1	1	0	1	1	0	0	1	0	1	0	0	0	0	2	1
1588	1	1	1	0	0	1	1	1	0	0	1	1	1	1	1	1	1	1	0	0	0	0	1	0	0	1	1	1	1	0	0	0	0	1	0	1	0	0	0	0	1	1
1589	1	1	1	0	0	1	1	1	0	0	1	1	0	0	0	0	0	0	0	0	0	0	1	0	0	1	1	1	0	0	0	0	0	1	0	0	0	0	0	0	1	1
1590	1	1	1	0	0	1	1	1	0	0	1	1	0	0	1	0	0	0	0	0	0	0	1	1	1	1	1	1	1	0	0	0	1	1	0	1	0	0	0	0	2	1
1591	1	1	1	0	0	1	1	0	0	0	0	0	0	0	1	0	0	1	0	0	0	0	1	1	0	1	1	1	0	1	0	1	0	1	0	1	0	1	0	1	2	1
1592	1	1	1	0	0	1	1	1	0	0	1	0	0	0	1	0	0	1	0	0	0	0	1	0	0	1	1	1	0	0	0	0	0	1	0	1	0	1	0	1	4	1
1593	1	1	1	0	0	1	1	0	1	0	1	0	0	1	0	0	0	1	0	1	0	0	1	0	0	1	1	1	0	0	0	0	0	1	0	1	0	1	0	1	4	1
1594	1	1	1	0	0	1	1	1	0	0	1	1	0	1	1	0	1	1	0	0	0	0	1	0	0	1	1	1	0	0	0	0	0	1	0	1	0	1	1	0	8	1
1595	1	1	1	0	0	1	1	0	0	0	1	1	1	1	1	0	0	1	0	0	0	0	1	1	0	0	1	1	1	1	1	0	0	1	0	1	0	1	1	0	5	1
1596	1	1	1	0	0	1	1	1	0	0	1	1	1	1	1	0	0	1	0	0	0	0	1	0	0	1	1	1	0	1	0	1	0	1	0	1	0	1	1	1	13	1
1597	1	1	1	0	0	1	1	1	0	0	1	1	0	1	1	1	0	1	0	0	0	0	1	1	0	1	1	1	0	1	0	1	0	1	0	1	0	1	1	1	8	1
1598	1	1	1	0	0	1	1	1	0	0	1	1	0	1	1	1	0	1	0	0	0	0	1	1	0	1	1	1	0	1	0	0	0	1	0	1	0	0	0	0	1	1
1599	1	0	1	0	0	1	1	1	0	0	1	0	0	1	0	0	0	1	0	0	0	0	0	0	0	1	1	1	0	0	0	1	0	0	0	1	0	0	0	0	1	1
1600	1	0	1	0	0	1	1	1	0	0	1	0	0	1	1	0	0	1	0	0	0	0	1	0	0	0	1	1	0	0	0	0	1	0	0	1	0	0	0	0	2	1
1601	1	1	1	0	0	1	1	1	0	0	1	1	0	0	1	0	0	1	0	0	0	0	1	0	0	1	1	1	0	1	0	0	1	1	0	1	0	0	0	0	1	1
1602	1	1	1	0	0	1	1	1	0	0	1	1	0	1	0	1	0	1	0	0	0	0	0	0	0	1	1	1	0	0	0	0	0	1	0	1	0	0	0	1	1	1
1603	1	1	1	0	0	1	1	1	0	0	1	1	0	0	1	0	0	1	0	0	0	0	0	0	0	1	1	1	0	0	0	0	0	1	1	0	0	0	0	1	4	1
1604	1	1	1	0	0	1	1	1	0	0	1	1	0	1	0	1	0	1	0	0	0	0	1	0	0	1	1	1	0	0	0	0	0	1	0	1	0	0	0	1	2	1
1605	1	1	1	0	0	1	1	1	0	0	1	1	0	0	1	0	0	1	0	0	0	0	1	1	0	0	1	0	1	0	0	0	1	1	0	1	0	0	0	1	2	1
1606	1	1	1	0	0	1	1	1	0	0	1	1	0	1	1	0	1	0	0	0	0	0	1	0	1	1	1	1	0	1	1	0	0	1	0	1	0	0	1	1	2	1
1607	3	1	1	0	0	1	1	0	0	0	1	1	0	1	1	0	0	1	0	0	0	0	0	1	0	1	1	1	1	1	0	0	1	0	0	1	0	0	1	1	2	1
1608	3	0	1	0	0	1	1	1	0	0	1	1	0	0	1	0	0	1	0	0	0	0	1	0	0	1	1	1	0	1	0	0	0	1	0	1	0	1	1	0	2	1
1609	3	1	1	0	0	1	1	1	0	0	1	0	0	1	1	0	0	1	0	0	0	0	1	0	0	1	1	1	1	1	0	1	0	1	0	1	0	0	0	0	1	1
1610	3	1	1	0	0	1	1	1	0	1	1	1	0	1	0	1	0	1	0	0	0	0	0	1	0	0	1	1	1	0	0	0	0	1	0	1	0	1	0	1	2	1
1611	3	1	1	0	0	1	1	1	0	0	1	0	0	1	1	0	0	1	0	0	0	0	1	0	0	1	1	1	0	0	0	0	0	1	0	1	1	1	1	0	4	1
1612	3	1	1	0	0	1	1	1	0	0	1	1	1	0	1	1	0	1	0	0	0	0	1	1	0	1	1	1	0	1	0	0	0	1	0	1	1	1	1	0	5	1
1613	3	1	1	0	0	1	1	1	0	0	1	1	0	1	1	0	0	1	0	0	0	0	1	0	0	1	1	1	0	0	0	1	0	1	0	1	0	1	1	1	11	1
1614	2	1	1	0	0	1	1	1	0	0	1	1	0	0	1	0	0	0	0	0	1	0	0	0	0	1	1	1	1	0	0	0	0	1	0	1	0	1	1	1	10	1
1615	2	1	1	0	0	1	1	0	0	0	1	0	0	1	0	0	0	1	0	0	0	0	0	0	0	1	1	1	0	1	0	0	1	1	0	1	0	1	1	1	5	1
1616	2	1	1	0	0	1	1	1	0	0	1	0	0	0	1	0	0	1	0	0	0	0	0	1	0	1	1	1	1	1	0	0	1	1	0	1	0	1	1	1	6	1
1617	2	0	1	0	0	1	1	1	1	1	0	1	0	1	0	0	0	0	0	0	0	0	1	1	0	0	1	1	0	0	0	0	0	1	0	1	0	0	0	1	4	1
1618	2	1	1	0	0	1	1	1	0	0	1	1	0	1	1	1	1	1	0	1	0	0	1	1	0	1	1	1	1	0	0	0	0	1	0	1	0	0	1	1	5	1
1619	2	1	1	0	0	1	1	1	0	0	1	0	0	0	1	0	0	1	0	0	0	0	1	1	0	0	1	1	0	0	0	0	0	1	0	1	0	0	1	1	6	1
1620	2	1	1	0	0	1	1	1	0	0	1	0	0	1	1	0	1	1	0	0	0	0	1	0	0	1	0	1	0	0	1	0	0	1	1	0	0	0	0	0	0	0
1621	2	1	1	0	0	1	1	1	0	0	1	1	1	0	1	0	0	1	0	0	0	0	1	0	1	0	1	1	1	0	0	0	0	1	0	1	0	0	0	0	0	0
1622	2	1	1	0	0	1	1	1	0	0	1	1	0	1	1	0	0	1	0	0	0	0	1	0	0	1	1	1	0	1	0	1	0	1	0	1	0	0	0	0	0	0
1623	2	1	1	0	0	1	1	0	0	0	1	1	0	1	0	0	0	1	0	0	0	0	1	1	0	0	1	1	0	1	1	0	0	1	0	1	0	0	0	0	0	0
1624	2	0	1	0	0	1	1	1	0	0	1	0	0	1	1	1	0	1	0	0	0	0	1	0	0	0	0	1	0	0	0	0	1	1	0	1	0	0	0	0	0	0
1625	2	1	1	0	0	1	1	1	0	0	1	1	1	0	1	0	0	1	0	0	0	0	1	0	0	1	1	1	0	1	0	0	0	1	0	1	0	0	0	0	0	0
1626	2	1	1	0	0	1	1	1	0	0	0	1	0	0	1	0	0	1	0	0	0	0	0	1	0	0	1	1	0	1	0	0	1	1	0	1	0	0	0	0	0	0
1627	2	1	1	0	0	1	1	1	0	0	1	0	0	0	1	1	0	1	0	0	0	0	1	0	0	1	1	1	0	0	0	0	0	1	0	1	0	0	0	0	0	0
1628	2	1	1	0	0	1	1	1	1	1	1	0	0	0	1	0	0	0	0	0	0	0	1	0	0	1	1	1	0	0	0	0	1	1	0	1	0	0	0	0	0	0
1629	2	1	1	0	0	1	1	1	1	1	1	1	0	1	1	1	0	1	0	0	0	0	1	0	0	1	1	1	1	1	0	0	1	1	0	1	0	0	0	0	0	0
1630	2	1	1	0	0	1	1	1	0	0	1	1	1	1	1	1	0	1	0	0	0	0	1	0	1	0	1	1	0	0	0	0	0	0	0	1	0	0	0	0	0	0
1631	1	1	1	0	0	1	1	1	0	0	1	1	1	1	1	1	0	0	1	0	0	0	1	0	0	1	1	1	1	1	1	0	0	1	0	1	0	0	0	0	0	0
1632	1	1	1	0	0	1	1	0	1	1	0	0	0	1	1	0	0	1	0	0	0	0	0	0	0	1	1	1	0	1	0	0	0	1	0	1	0	0	0	0	0	0
1633	1	1	1	0	0	1	1	1	0	0	0	1	0	1	1	0	0	1	0	0	0	0	1	0	0	0	1	1	0	1	0	1	0	1	0	1	0	0	0	0	0	0
1634	1	1	1	0	0	1	1	1	0	0	1	1	0	0	1	0	0	1	0	0	0	0	1	0	0	1	1	0	1	1	0	0	0	1	0	1	0	0	0	0	0	0
1635	1	0	1	0	0	0	1	1	0	0	1	1	1	1	1	1	0	1	0	0	0	0	1	0	0	1	1	1	0	0	0	1	0	0	0	1	1	0	0	0	0	0
1636	1	0	1	0	0	1	1	1	0	0	1	1	0	0	1	0	0	1	0	0	0	0	1	0	0	1	1	1	1	0	0	0	0	1	0	1	0	0	0	0	0	0
1637	1	1	1	0	0	1	1	1	0	0	1	0	0	0	1	0	1	0	1	0	0	0	1	0	1	0	1	1	0	0	0	0	0	1	0	1	0	0	0	0	0	0
1638	1	1	1	0	0	1	1	1	0	0	1	0	1	1	1	1	0	1	0	0	0	0	1	0	0	0	1	1	0	0	0	0	0	1	1	0	0	0	0	0	0	0
1639	1	1	1	0	0	1	1	1	0	0	1	1	0	1	1	0	1	1	0	0	0	0	1	0	0	1	1	0	1	1	0	0	1	1	0	1	0	0	0	0	0	0
1640	1	1	1	0	0	1	1	1	0	0	0	1	0	1	1	0	0	1	0	0	0	0	1	0	0	1	1	1	0	1	0	0	0	1	0	1	0	0	0	0	0	0
1641	1	1	1	0	0	1	1	1	0	0	1	1	0	0	1	0	0	0	1	0	0	0	1	0	0	1	1	1	0	1	0	0	0	1	0	1	0	0	0	0	0	0
1642	1	1	1	0	0	1	1	0	0	0	1	1	0	0	1	0	0	1	0	0	0	0	0	1	1	0	1	1	1	1	1	1	0	1	0	0	0	0	0	0	0	0
1643	1	1	1	0	0	1	1	1	0	0	1	1	0	1	1	1	0	1	0	0	0	0	1	0	0	1	1	1	0	1	1	0	0	1	0	1	0	0	0	0	0	0
1644	1	1	1	0	0	1	1	1	0	0	1	0	0	1	1	1	0	1	0	0	0	0	1	1	0	0	1	1	1	1	0	1	0	1	0	1	0	0	0	0	0	0
1645	1	1	1	0	0	1	1	0	0	0	1	1	0	1	1	0	0	1	0	0	0	0	0	0	0	1	1	1	1	1	0	0	0	1	0	1	0	0	0	0	0	0
1646	1	1	1	0	0	1	1	1	0	0	1	0	0	0	1	0	0	1	0	0	0	0	0	0	1	1	1	0	1	1	0	0	1	1	1	0	0	0	0	0	0	0
1647	1	1	1	0	0	1	1	1	0	0	1	1	1	0	1	0	1	1	0	0	0	0	1	0	0	1	1	1	1	0	0	0	0	1	0	1	0	0	0	0	0	0
1648	1	1	1	0	0	1	1	1	0	0	1	1	0	0	0	0	0	1	0	0	0	0	1	0	0	1	1	0	1	1	0	0	0	1	0	1	0	0	0	0	0	0
1649	1	1	1	0	0	1	1	1	0	1	1	1	1	0	1	0	0	1	0	0	0	0	1	0	0	1	1	1	1	0	0	0	1	1	0	1	1	0	0	0	0	0
1650	1	1	1	0	0	1	1	1	0	0	1	1	0	1	1	0	0	1	0	0	0	0	1	0	0	1	1	1	1	0	0	0	0	1	0	1	0	0	0	0	0	0
1651	1	1	1	0	0	1	1	1	0	0	1	1	0	1	1	0	0	1	0	0	0	0	1	1	0	0	1	1	1	0	0	0	1	1	0	1	0	0	0	0	0	0
1652	1	1	1	0	0	1	1	0	0	0	0	1	0	1	1	0	0	1	0	0	0	0	1	0	0	1	1	1	1	1	0	0	0	1	0	1	0	0	0	0	0	0
1653	1	0	1	0	0	1	1	1	0	0	1	1	0	1	1	0	0	1	0	0	0	0	1	0	0	1	1	1	0	1	0	0	0	1	0	1	0	0	0	0	0	0
1654	1	1	1	0	0	1	1	1	0	0	1	1	0	1	1	1	1	0	0	0	0	0	1	0	0	1	1	1	0	1	0	0	1	1	0	1	0	0	0	0	0	0
1655	1	1	1	0	0	1	1	1	1	0	1	1	1	1	1	1	0	1	0	0	0	0	1	0	0	1	1	1	0	1	0	0	1	1	0	1	0	0	0	0	0	0
1656	1	1	1	0	0	1	1	0	0	0	1	1	0	0	1	0	0	1	0	0	0	0	1	0	0	1	1	1	0	0	0	0	0	1	0	1	0	0	0	0	0	0
1657	1	1	1	0	0	1	1	1	1	1	1	1	0	1	1	1	0	1	0	0	0	0	1	0	0	1	1	1	1	1	0	1	0	1	0	1	0	0	0	0	0	0
1658	1	1	1	0	0	1	1	1	0	0	1	1	0	1	1	1	0	1	0	0	0	0	1	0	0	1	1	1	0	0	0	0	0	1	0	1	1	0	0	0	0	0
1659	1	1	1	0	0	1	1	1	1	0	1	1	1	1	1	0	1	1	0	0	0	0	1	0	0	1	1	1	1	1	0	0	1	1	0	1	0	0	0	0	0	0
1660	1	1	1	0	0	1	1	1	1	0	1	1	0	1	1	0	0	1	0	0	0	0	1	0	0	1	1	0	1	1	0	0	0	1	0	1	0	0	0	0	0	0
1661	1	1	1	0	0	1	1	1	1	0	1	0	1	0	1	0	1	0	0	0	0	0	0	1	0	0	1	1	0	0	1	0	0	1	0	1	0	0	0	0	0	0
1662	1	1	1	0	0	1	1	1	0	0	1	1	0	0	1	1	0	1	0	0	0	0	1	0	0	1	1	1	0	1	0	0	1	1	0	1	0	0	0	0	0	0
1663	1	1	1	0	0	1	1	1	0	0	1	1	0	1	1	1	0	1	0	0	0	0	0	0	0	1	1	1	1	1	0	1	0	0	0	0	0	0	0	0	0	0
1664	1	0	1	0	0	1	1	1	0	0	1	0	0	1	1	0	0	0	0	0	0	0	0	1	1	1	1	1	0	0	1	0	1	1	0	1	1	0	0	0	0	0
1665	1	1	1	0	0	1	1	1	0	0	1	0	0	0	1	0	0	1	0	0	0	0	1	1	0	0	1	1	0	0	0	0	0	1	0	1	0	0	0	0	0	0
1666	1	1	1	0	0	1	1	1	0	0	1	1	0	1	0	1	0	1	0	0	0	0	1	0	1	0	1	1	0	0	0	0	0	1	0	1	0	0	0	0	0	0
1667	1	0	1	0	0	1	1	0	0	0	1	0	1	0	1	0	0	1	0	0	0	0	1	1	0	0	1	0	1	1	1	0	0	1	0	1	0	0	0	0	0	0
1668	1	1	1	0	0	1	1	1	0	0	1	1	0	1	1	1	0	1	0	0	0	0	1	0	0	1	1	1	0	0	0	0	0	1	0	1	0	0	0	0	0	0
1669	1	1	1	0	0	1	1	0	0	0	1	0	1	0	0	0	0	1	0	0	0	0	0	0	0	1	1	1	0	0	0	0	1	1	0	1	0	0	0	0	0	0
1670	2	1	1	0	0	1	1	1	1	1	1	1	0	1	1	0	1	0	0	0	0	1	1	0	0	1	1	1	0	1	0	0	1	1	0	1	0	0	0	0	0	0
1671	2	1	1	0	0	1	1	1	0	1	1	0	0	1	1	1	1	1	1	0	0	0	1	1	1	1	1	1	1	1	1	0	0	1	1	0	0	0	0	0	0	0
1672	2	1	1	0	0	1	1	0	0	0	1	1	0	0	0	0	0	1	1	0	0	0	1	1	1	0	1	0	1	1	0	0	0	1	0	0	0	0	0	0	0	0
1673	2	0	1	0	0	1	1	0	0	0	0	1	0	1	1	0	0	1	0	0	0	0	0	0	0	0	1	1	0	0	0	0	0	1	0	1	0	0	0	0	0	0
1674	2	0	1	0	0	1	1	1	1	0	1	0	0	0	1	0	0	1	0	0	0	0	1	0	0	0	1	1	0	0	0	0	0	1	0	1	0	0	0	0	0	0
1675	3	1	1	0	0	1	1	1	0	0	1	0	0	1	1	0	0	1	0	0	0	0	1	0	1	0	1	1	0	0	0	0	0	1	0	1	0	0	0	0	0	0
1676	3	1	1	0	0	1	1	1	1	0	0	1	0	1	1	1	0	0	0	0	0	0	1	0	0	1	1	1	0	0	0	0	0	1	0	1	0	0	0	0	0	0
1677	1	1	1	0	0	1	1	1	1	1	1	1	0	1	1	0	0	1	0	0	0	0	1	0	0	1	1	0	1	0	0	0	0	0	0	1	1	0	0	0	0	0
1678	1	1	1	0	0	1	1	1	0	0	1	1	0	0	1	1	0	1	0	0	0	0	1	1	0	1	1	1	1	1	1	0	0	1	0	1	0	0	0	0	0	0
1679	1	1	1	0	0	1	1	1	0	0	1	0	0	1	1	1	0	1	0	0	0	0	1	1	0	0	1	1	0	1	0	0	0	1	0	1	0	0	0	0	0	0
1680	1	1	1	0	0	1	1	1	0	0	1	0	0	1	1	1	1	1	0	0	0	0	1	1	0	0	1	1	0	1	0	0	0	1	0	1	0	0	0	0	0	0
1681	1	1	1	0	0	1	1	1	0	0	0	1	0	1	1	1	0	0	1	0	0	0	1	0	0	1	1	1	0	0	0	0	0	1	0	1	0	0	0	0	0	0
1682	1	0	1	0	0	1	1	1	0	0	1	0	0	1	1	0	0	1	0	0	0	0	1	0	1	0	1	0	1	0	0	0	0	1	0	1	0	0	0	0	0	0
1683	1	1	1	0	0	1	1	1	0	0	1	0	0	0	1	0	0	1	0	0	0	0	1	0	0	1	1	1	0	1	0	0	0	1	0	1	0	0	0	0	0	0
1684	1	0	1	0	0	1	1	1	0	0	1	0	0	0	1	0	0	1	0	0	0	0	1	0	0	1	0	1	0	0	0	0	1	1	0	1	0	0	0	0	0	0
1685	1	1	1	0	0	1	1	1	0	0	1	1	0	1	1	0	1	1	0	0	0	0	0	1	0	1	1	1	1	0	0	0	0	1	0	1	0	0	0	0	0	0
1686	1	1	1	0	0	1	1	1	1	0	1	0	0	1	0	0	0	0	0	0	0	0	1	0	0	1	1	1	0	0	1	1	1	1	0	1	0	0	0	0	0	0
1687	1	0	1	0	0	1	1	0	0	0	1	1	0	0	1	0	1	1	0	0	0	0	1	0	0	0	1	1	0	0	1	0	0	1	0	0	0	0	0	0	0	0
1688	1	1	1	0	0	1	1	0	0	0	1	1	0	0	1	0	0	1	0	0	0	0	1	0	0	1	1	1	0	0	0	0	0	1	0	1	0	0	0	0	0	0
1689	1	1	1	0	0	1	1	1	0	0	1	1	0	1	1	1	0	1	0	0	0	0	1	0	0	1	1	1	0	0	0	0	0	1	0	1	0	0	0	0	0	0
1690	1	1	1	0	0	1	1	1	0	0	1	0	0	1	1	1	0	1	0	0	0	0	1	1	0	1	1	1	0	1	0	0	1	1	0	1	0	0	0	0	0	0
1691	1	1	1	0	0	1	1	0	0	0	1	0	0	1	1	0	0	1	0	0	0	0	1	0	0	1	1	1	1	1	0	0	1	1	0	1	1	0	0	0	0	0
1692	1	1	1	0	0	1	1	1	0	0	1	1	1	1	1	0	0	1	0	0	0	0	1	0	0	1	1	1	1	1	0	0	1	1	0	1	0	0	0	0	0	0
1693	1	1	1	0	0	1	1	0	0	0	1	1	0	0	1	0	0	1	0	0	0	0	1	0	0	1	1	1	1	0	0	0	1	1	0	1	0	0	0	0	0	0
1694	1	1	1	0	0	1	1	1	0	0	1	1	0	1	1	1	0	1	0	0	0	0	1	0	0	1	1	1	1	1	0	0	1	1	0	1	0	0	0	0	0	0
1695	1	0	1	0	0	1	1	0	0	0	1	0	0	1	1	0	1	1	0	0	0	0	1	0	0	1	1	1	1	1	0	0	1	1	0	1	0	0	0	0	0	0
1696	1	1	1	0	0	1	1	1	0	0	1	1	0	0	1	0	0	1	0	0	0	0	1	1	0	0	1	1	0	0	0	0	0	1	0	1	0	0	0	0	0	0
1697	1	1	1	0	0	1	1	1	0	0	1	1	0	1	1	1	1	0	0	0	0	0	1	0	0	1	1	1	1	1	0	0	0	0	0	1	0	0	0	0	0	0
1698	1	1	1	0	0	1	1	1	0	0	1	0	0	1	1	1	0	1	0	0	0	0	1	0	0	1	1	1	0	1	0	1	1	1	0	1	0	0	0	0	0	0
1699	1	1	1	0	0	1	1	1	0	0	0	0	0	0	1	0	1	1	0	0	0	0	1	0	0	1	1	1	0	1	0	0	1	1	0	1	0	0	0	0	0	0
1700	1	1	1	0	0	1	1	1	0	0	0	0	0	1	1	0	0	1	0	0	0	0	1	0	0	1	1	1	0	1	0	0	1	1	0	1	0	0	0	0	0	0
1701	1	1	1	0	0	1	1	1	0	0	0	0	0	0	1	0	0	0	0	0	0	0	1	1	0	1	1	1	0	0	0	0	0	1	0	1	0	0	0	0	0	0
1702	1	1	1	0	0	1	1	0	0	0	1	0	0	0	0	0	0	0	0	0	0	0	0	1	0	0	1	0	1	0	0	0	0	1	0	1	1	0	0	0	0	0
1703	3	1	1	0	0	1	1	0	0	0	1	0	0	1	1	0	0	1	0	0	0	0	1	1	0	1	1	1	0	1	0	0	0	1	0	1	0	0	0	0	0	0
1704	3	0	1	0	0	1	1	0	0	0	1	0	0	0	0	0	0	1	0	0	0	0	0	0	0	1	1	1	0	0	0	0	0	1	0	1	0	0	0	0	0	0
1705	3	0	1	0	0	1	1	0	0	0	1	0	0	1	1	1	0	0	0	0	0	0	1	0	0	0	1	1	0	0	0	0	0	1	0	1	0	0	0	0	0	0
1706	3	1	1	0	0	0	1	1	0	0	1	1	0	1	1	0	0	0	0	0	0	0	1	0	0	1	1	0	1	1	0	0	1	1	0	1	0	0	0	0	0	0
1707	3	1	1	0	0	1	1	1	0	0	1	0	0	1	1	1	0	1	0	0	0	0	1	0	0	1	1	0	1	0	0	0	0	1	0	1	0	0	0	0	0	0
1708	3	1	1	0	0	1	1	1	0	0	0	1	0	0	1	0	1	0	0	0	0	0	1	0	0	1	1	1	0	0	0	1	0	1	0	1	0	0	0	0	0	0
1709	3	1	1	0	0	1	1	1	0	0	1	0	0	0	1	1	0	1	0	0	0	0	1	1	1	0	1	1	0	0	0	0	0	1	0	1	0	0	0	0	0	0
1710	3	1	1	0	0	1	1	1	1	1	1	1	1	0	1	0	0	1	0	0	0	0	0	0	0	1	1	99	99	99	99	99	99	99	99	99	99	0	0	0	0	0
1711	3	1	1	0	0	1	1	0	0	0	1	1	0	1	1	1	0	1	0	0	0	0	1	0	0	1	1	1	1	0	0	0	0	1	0	1	0	0	0	0	0	0
1712	3	1	1	0	0	1	1	1	0	0	1	0	0	1	1	0	0	1	0	0	0	0	1	0	0	1	1	0	1	1	0	0	1	1	0	1	0	0	0	0	0	0
1713	3	0	1	0	0	1	1	0	0	0	1	1	0	1	0	0	0	0	0	0	0	0	0	0	0	0	1	1	0	1	1	0	0	1	0	1	0	0	0	0	0	0
1714	3	0	1	0	0	1	1	0	0	0	1	1	0	1	1	0	0	1	0	0	0	0	1	0	0	0	1	1	0	0	0	0	0	1	0	1	0	0	0	0	0	0
1715	2	0	1	0	0	1	1	1	0	0	1	1	0	1	0	0	0	1	0	0	0	0	0	0	0	1	1	1	0	0	0	0	0	1	0	0	0	0	0	0	0	0
1716	2	1	1	0	0	1	1	1	0	0	1	1	0	0	1	0	0	1	0	0	0	0	1	1	0	0	1	1	0	0	0	0	0	1	0	1	0	0	0	0	0	0
1717	2	1	1	0	0	1	1	1	0	0	1	1	0	1	0	1	1	0	0	0	0	0	1	0	1	0	1	1	1	1	0	0	0	1	0	1	0	0	0	0	0	0
1718	2	1	1	0	0	1	1	1	0	0	1	0	0	1	1	1	1	1	0	0	0	0	1	0	0	1	1	1	0	1	0	1	0	1	0	1	0	0	0	0	0	0
1719	2	0	1	0	0	1	1	0	0	0	0	0	0	0	1	0	0	1	0	0	0	0	1	0	0	0	1	1	0	1	0	0	0	1	0	1	0	0	0	0	0	0
1720	2	1	1	0	0	1	1	1	0	0	1	1	0	0	1	0	0	0	1	0	0	0	1	0	0	1	1	1	1	0	0	1	0	1	0	1	0	0	0	0	0	0
1721	2	1	1	0	0	1	1	1	0	0	1	0	0	1	1	0	1	1	0	0	0	0	0	0	0	1	1	1	0	0	0	0	0	1	0	1	0	0	0	0	0	0
1722	2	1	1	0	0	1	1	1	0	0	0	1	0	0	1	1	0	1	0	0	0	0	1	0	0	1	1	1	0	0	0	0	0	1	0	1	0	0	0	0	0	0
1723	2	1	1	0	0	1	1	0	0	0	1	0	1	1	1	0	0	1	0	0	0	0	0	1	0	0	1	1	0	1	0	0	0	1	0	0	0	0	0	0	0	0
1724	2	0	1	0	0	1	1	0	0	0	1	0	0	1	1	0	0	1	0	0	0	0	1	0	0	1	1	1	0	1	0	0	0	1	0	1	0	0	0	0	0	0
1725	2	1	1	0	0	1	1	1	0	0	1	1	1	1	1	1	0	1	0	0	0	0	0	0	0	1	1	1	0	1	0	0	0	1	0	1	1	0	0	0	0	0
1726	2	0	1	0	0	1	1	1	0	0	1	1	0	1	1	0	1	1	0	0	0	0	1	0	0	0	0	1	1	1	1	0	0	1	0	1	0	0	0	0	0	0
1727	2	1	1	0	0	1	1	0	0	0	0	0	0	0	0	0	0	0	0	0	0	0	1	0	0	1	1	1	0	0	0	0	0	1	0	1	0	0	0	0	0	0
1728	2	1	1	0	0	1	1	1	0	0	0	0	0	1	0	0	0	1	0	0	0	0	0	0	0	1	1	1	0	0	0	0	1	1	0	1	0	0	0	0	0	0
1729	2	1	1	0	0	1	1	1	0	0	1	1	0	1	0	0	0	1	0	0	0	0	1	1	0	0	1	1	0	0	0	0	0	1	0	1	0	0	0	0	0	0
1730	2	1	1	0	0	1	1	1	0	0	0	0	0	1	1	0	0	1	0	0	0	0	1	1	1	1	1	0	1	1	1	0	0	1	0	1	0	0	0	0	0	0
1731	2	1	1	0	0	1	1	1	0	0	0	0	0	1	1	1	0	1	0	0	0	0	1	0	0	1	1	99	99	99	99	99	99	99	99	99	99	0	0	0	0	0
1732	2	1	1	0	0	1	1	0	0	0	1	0	0	1	1	1	1	1	1	0	1	0	1	1	1	0	1	0	1	0	0	0	0	1	0	1	0	0	0	0	0	0
1733	2	1	1	0	0	1	1	0	0	0	1	0	0	0	0	1	0	1	0	0	0	0	0	0	0	1	1	1	0	1	0	0	1	1	0	1	1	0	0	0	0	0
1734	2	1	1	0	0	1	1	0	0	1	0	0	0	1	1	1	0	1	0	0	0	0	1	1	0	0	1	1	1	0	0	0	0	1	0	1	0	0	0	0	0	0
1735	3	0	1	0	0	1	1	1	0	0	0	1	0	1	1	1	0	1	0	0	0	0	1	0	0	0	1	1	0	0	0	0	0	1	0	1	1	0	0	0	0	0
1736	3	0	1	0	0	1	1	0	0	0	0	1	0	0	1	0	0	0	0	0	0	0	0	0	0	0	0	1	1	0	0	0	0	0	0	0	0	0	0	0	0	0
1737	3	1	1	0	0	1	1	1	0	0	1	1	0	1	0	0	0	1	0	0	0	0	1	0	0	1	1	0	1	1	0	1	0	1	0	1	0	0	0	0	0	0
1738	3	1	1	0	0	1	1	1	0	0	0	0	0	1	1	0	0	1	0	0	0	0	1	0	0	1	1	1	1	0	0	0	1	1	0	1	0	0	0	0	0	0
1739	3	1	1	0	0	1	1	1	0	0	1	1	0	1	1	1	1	1	0	0	0	0	1	0	0	1	1	1	0	0	0	0	0	1	0	1	0	0	0	0	0	0
1740	3	0	1	0	0	1	1	1	0	0	0	0	0	1	1	0	0	1	0	0	0	0	1	0	0	1	1	1	0	0	0	1	0	1	0	1	0	0	0	0	0	0
1741	3	1	1	0	0	1	1	1	0	0	0	1	0	0	1	1	0	1	0	0	0	0	1	0	0	1	1	99	99	99	99	99	99	99	99	99	99	0	0	0	0	0
1742	3	1	1	0	0	1	1	0	0	0	1	0	0	1	1	1	0	1	0	0	0	0	1	0	0	0	1	1	0	1	0	0	0	1	0	1	1	0	0	0	0	0
1743	3	1	1	0	0	1	1	1	0	0	1	0	0	0	1	1	0	1	0	0	0	0	0	0	1	0	1	1	0	1	0	0	0	1	0	1	0	0	0	0	0	0
1744	3	1	1	0	0	1	1	0	0	0	0	1	0	1	1	0	0	1	0	0	0	0	1	1	1	0	1	1	0	0	0	0	0	1	0	1	0	0	0	0	0	0
1745	1	0	1	0	0	1	1	0	0	0	0	0	0	0	1	0	0	1	0	0	0	0	0	0	0	0	1	1	0	0	0	0	0	1	0	1	0	0	0	0	0	0
1746	1	1	1	0	0	1	1	0	0	0	0	0	0	1	1	0	0	1	0	0	0	0	0	1	0	0	1	1	0	0	0	0	0	1	0	1	1	0	0	0	0	0
1747	1	1	1	0	0	1	1	0	0	0	0	0	0	1	1	1	0	1	0	0	0	0	1	1	0	0	1	1	1	1	0	0	1	1	0	1	0	0	0	0	0	0
1748	1	1	1	0	0	1	1	0	0	0	1	0	0	1	1	0	1	1	0	0	0	0	1	1	1	0	0	1	0	1	0	0	0	1	0	1	0	0	0	0	0	0
1749	1	1	1	0	0	1	1	1	0	0	1	1	0	0	1	1	0	1	0	0	0	0	1	0	0	1	1	1	0	1	1	0	0	1	0	1	1	0	0	0	0	0
1750	1	1	1	0	0	1	1	0	0	0	0	0	0	1	1	0	0	1	0	0	0	0	0	1	0	1	1	1	0	0	0	0	0	1	0	1	0	0	0	0	0	0
1751	1	1	1	0	0	1	1	0	0	0	1	1	0	1	1	0	0	0	0	0	0	0	1	0	0	1	1	1	0	0	0	0	0	1	0	1	0	0	0	0	0	0
1752	1	1	1	0	0	1	1	1	0	0	1	1	0	1	1	0	1	1	0	0	0	0	0	0	0	1	1	1	0	0	0	0	0	1	0	1	0	0	0	0	0	0
1753	1	1	1	0	0	1	1	1	0	0	0	1	0	1	1	1	0	0	0	0	0	0	0	0	0	1	1	1	0	0	0	0	0	1	0	1	0	0	0	0	0	0
1754	1	1	1	0	0	1	1	1	0	0	1	1	1	1	1	1	0	1	0	0	0	0	1	0	0	1	1	1	0	1	1	0	0	1	0	1	0	0	0	0	0	0
1755	1	1	1	0	0	1	1	1	0	0	1	1	0	1	1	1	1	1	0	0	0	0	1	0	0	1	1	1	1	0	0	0	0	1	0	1	0	0	0	0	0	0
1756	1	0	1	0	0	1	1	0	0	0	1	1	0	1	1	0	0	1	0	1	0	0	1	1	0	0	1	1	0	0	0	0	0	1	0	0	0	0	0	0	0	0
1757	1	1	1	0	0	1	1	1	0	0	1	0	0	0	0	0	0	1	0	0	0	0	0	0	0	0	1	1	0	0	0	0	0	0	0	1	0	0	0	0	0	0
1758	1	1	1	0	0	1	0	1	0	0	1	1	0	1	1	1	0	1	0	0	0	0	1	1	0	0	1	1	0	0	0	0	1	1	0	1	0	0	0	0	0	0
1759	1	1	1	0	0	1	1	1	0	0	1	1	0	0	0	0	0	1	0	0	0	0	0	0	0	0	1	1	0	1	0	0	1	1	0	1	0	0	0	0	0	0
1760	1	1	1	0	0	1	1	1	0	0	1	0	0	0	0	0	0	1	0	0	0	0	0	0	0	1	1	1	0	0	0	0	0	0	0	1	1	0	0	0	0	0
1761	1	1	1	0	0	1	1	1	0	0	1	1	0	0	1	1	0	0	0	0	1	0	0	1	0	0	1	1	0	0	0	0	0	1	0	1	1	0	0	0	0	0
1762	1	0	1	0	0	1	0	1	0	0	0	1	0	0	1	0	0	1	0	0	0	0	1	0	1	0	1	1	0	1	0	0	0	1	0	1	0	0	0	0	0	0
1763	1	0	1	0	0	1	1	0	0	0	1	0	0	1	1	0	0	1	0	0	0	0	1	0	0	1	1	1	1	0	0	0	0	1	0	1	0	0	0	0	0	0
1764	1	1	1	0	0	1	1	1	0	0	0	1	0	0	1	0	0	0	0	0	0	0	1	0	0	1	1	1	0	1	0	0	0	1	0	1	0	0	0	0	0	0
1765	1	1	1	0	0	1	1	1	0	0	0	0	0	1	1	0	0	1	0	0	0	0	1	0	0	1	1	1	0	0	0	0	0	1	0	1	0	0	0	0	0	0
1766	1	0	1	0	0	1	1	1	0	0	1	0	0	1	1	0	0	1	0	0	0	0	1	0	0	0	1	1	0	0	0	0	0	0	0	1	0	0	0	0	0	0
1767	1	1	1	0	0	1	1	1	0	0	1	0	0	1	1	1	1	1	0	0	0	0	1	0	0	1	1	1	0	0	1	0	0	1	0	1	0	0	0	0	0	0
1768	1	1	1	0	0	1	0	0	0	0	0	1	0	1	1	0	0	1	0	0	0	0	1	0	1	0	1	1	0	1	0	0	0	1	0	1	0	0	0	0	0	0
1769	2	1	1	0	0	1	0	0	0	0	0	0	0	0	1	0	0	0	0	0	0	0	1	0	0	1	0	1	0	0	0	0	1	1	0	1	0	0	0	0	0	0
1770	3	0	1	0	0	1	0	0	0	0	0	0	0	0	1	1	0	0	0	0	0	0	0	0	0	1	1	1	0	0	0	0	0	1	0	1	0	1	0	1	2	1
1771	1	1	1	0	0	1	0	0	0	0	0	0	0	1	1	0	0	1	0	0	0	0	1	1	0	1	1	1	0	0	0	0	0	1	0	1	0	0	0	1	2	1
1772	1	1	1	0	0	1	0	0	0	0	1	1	0	1	0	1	0	1	0	0	0	0	1	1	0	0	1	0	1	0	0	0	1	1	0	1	0	1	0	0	2	1
1773	1	0	1	0	0	1	0	0	0	0	1	1	0	1	0	0	1	0	0	0	0	0	0	0	0	0	1	1	0	0	1	0	0	0	0	1	1	0	0	0	0	0
1774	1	0	1	0	0	1	0	0	0	0	1	0	0	0	1	0	0	1	0	0	0	0	0	0	0	1	1	1	0	0	0	0	0	1	0	1	0	0	0	1	2	1
1775	3	1	1	0	0	1	0	0	0	0	1	0	0	1	1	1	0	1	0	0	0	0	0	1	0	0	1	1	0	0	0	0	0	1	0	1	0	0	0	0	0	0
1776	1	1	1	0	0	1	0	0	0	0	1	0	0	0	1	0	0	1	0	0	0	0	1	0	0	1	1	1	1	1	0	0	1	1	0	1	0	0	0	0	0	0
1777	1	0	1	0	0	1	0	0	0	0	1	0	0	1	0	1	0	1	0	0	0	0	0	0	0	1	1	1	0	0	0	0	1	0	0	1	0	0	0	0	0	0
1778	2	1	1	0	0	1	0	0	0	0	1	0	0	0	0	0	0	1	0	0	0	0	1	0	0	1	1	1	0	0	0	0	0	1	0	1	0	0	0	0	0	0
1779	1	1	1	0	0	1	0	0	1	0	1	1	1	1	1	0	0	1	0	0	0	0	0	0	0	1	1	1	0	0	0	0	0	1	0	1	0	0	0	0	0	0
1780	3	0	1	0	0	1	0	0	1	1	0	0	0	0	0	0	0	0	0	0	0	0	0	1	0	0	0	1	0	0	0	0	0	1	1	1	0	0	0	0	0	0
1781	1	1	1	0	0	1	0	0	0	0	0	0	0	1	0	0	0	1	0	0	0	0	0	0	0	1	1	0	1	0	0	0	0	1	0	1	0	0	0	0	0	0
1782	2	1	1	0	0	1	0	0	0	0	0	0	0	0	0	0	0	1	0	0	0	0	0	0	0	0	1	1	0	0	0	0	0	1	0	1	1	0	0	1	3	1
1783	3	1	1	0	0	1	0	0	0	0	0	0	0	0	0	0	0	1	0	0	0	0	1	0	0	1	1	99	99	99	99	99	99	99	99	99	99	0	0	0	0	0
1784	3	1	1	0	0	1	0	1	0	0	0	0	0	0	1	0	0	1	0	0	0	0	1	0	0	1	1	0	1	0	0	0	0	1	0	1	0	0	0	0	1	1
1785	3	1	1	0	0	1	0	1	0	0	1	1	1	0	1	0	0	1	0	0	0	0	1	0	0	0	1	1	1	0	0	0	0	1	0	0	1	0	0	0	1	1
1786	1	0	1	0	0	1	0	1	1	0	1	0	1	0	1	0	0	0	0	0	0	0	1	0	0	1	1	1	1	0	0	0	0	1	0	1	0	0	1	0	3	1
1787	1	1	1	0	0	1	0	1	1	0	0	1	0	1	0	0	0	1	1	0	0	0	0	1	0	0	0	1	0	0	0	0	0	1	0	1	0	1	0	1	5	1
1788	1	1	1	0	0	1	0	1	0	0	0	1	0	0	0	0	0	1	0	0	0	0	0	0	0	1	1	1	0	0	0	0	0	1	0	1	0	0	0	0	2	1
1789	1	1	1	0	0	1	0	1	0	0	0	0	0	0	0	0	0	1	0	0	0	0	1	0	0	1	1	0	1	0	0	0	0	1	0	1	0	1	0	1	10	1
1790	1	1	1	0	0	1	0	1	0	0	1	0	0	0	1	0	0	0	0	0	0	0	1	0	0	1	1	1	1	0	0	1	0	1	0	1	0	0	0	0	0	0
1791	1	1	1	0	0	1	0	1	0	0	1	0	0	1	1	1	0	1	0	0	0	0	1	0	1	1	1	1	0	1	0	0	0	1	0	1	0	0	0	0	0	0
1792	1	1	1	0	0	1	0	1	1	1	1	0	0	0	1	0	0	0	0	0	0	0	0	0	1	1	1	0	1	0	0	0	1	1	0	1	0	0	0	0	0	0
1793	1	0	1	0	0	1	0	1	0	0	1	0	0	1	1	0	0	1	0	0	0	0	1	1	0	1	1	1	1	0	0	0	0	1	0	1	0	0	0	0	0	0
1794	3	0	1	0	0	1	0	1	0	0	1	1	1	1	1	0	0	0	1	0	0	0	0	1	0	0	1	0	1	1	0	0	1	1	0	1	0	0	0	0	0	0
1795	3	1	1	0	0	1	0	1	0	0	1	0	0	1	1	0	0	1	0	0	0	0	1	0	0	0	1	1	0	1	0	0	0	1	0	1	0	0	0	0	0	0
1796	3	1	1	0	0	1	0	1	0	0	1	0	0	0	1	0	0	1	0	0	0	0	1	0	0	1	1	1	0	1	0	0	1	1	0	1	0	0	0	0	0	0
1797	3	1	1	0	0	1	0	1	0	0	1	0	1	1	1	1	0	1	0	0	0	0	1	0	0	1	1	1	0	1	0	0	0	1	0	1	0	0	0	0	0	0
1798	2	1	1	0	0	1	0	1	0	0	1	1	0	1	1	0	0	1	0	0	0	0	1	0	0	1	1	1	1	0	0	0	0	1	0	1	0	0	0	0	0	0
1799	2	1	1	0	0	1	0	1	0	0	1	1	1	0	1	0	1	0	0	0	0	0	1	1	0	1	1	1	0	0	0	0	0	0	0	0	0	0	0	0	0	0
1800	1	1	1	0	0	1	0	1	0	0	0	0	0	1	0	0	0	0	0	0	0	0	0	0	0	1	1	1	0	0	1	0	0	1	0	1	0	0	0	0	0	0
1801	1	1	1	0	0	1	0	1	0	0	1	0	0	0	1	0	0	1	0	0	0	0	0	1	0	0	1	1	0	1	0	0	0	1	0	1	0	0	0	0	0	0
1802	1	1	1	0	0	1	0	1	0	0	1	0	0	0	0	0	0	1	0	0	0	0	0	0	0	0	1	1	1	0	0	0	0	1	0	1	1	0	0	0	0	0
1803	1	1	1	0	0	1	0	1	0	0	1	1	0	1	1	1	0	1	0	0	0	0	1	0	0	1	0	1	1	1	0	0	0	1	0	1	0	0	0	0	0	0
1804	1	1	1	0	0	1	0	1	0	0	1	0	0	1	1	0	0	1	0	0	0	0	1	0	0	1	1	1	0	0	0	0	0	1	0	1	0	0	0	0	0	0
1805	1	0	1	0	0	1	0	1	0	0	1	1	0	1	1	0	0	1	0	0	0	0	1	1	0	0	1	1	1	1	0	0	1	1	0	1	0	0	0	0	0	0
1806	1	1	1	0	0	1	0	1	0	0	1	1	0	1	1	1	0	1	0	0	0	0	1	0	0	1	1	1	1	0	0	1	0	1	0	1	0	0	0	0	0	0
1807	1	1	1	0	0	1	0	1	0	0	1	1	0	1	1	1	0	1	0	0	0	0	1	0	0	1	1	1	0	1	0	0	1	1	0	1	0	0	0	0	0	0
1808	1	1	1	0	0	1	0	1	0	0	0	0	0	1	0	0	1	0	0	0	0	0	0	0	1	0	1	1	1	0	0	0	1	1	1	0	0	0	0	0	0	0
1809	1	0	1	0	0	1	0	1	0	0	1	1	0	1	1	1	0	1	0	0	0	0	1	1	0	0	1	1	1	0	0	0	0	1	0	1	0	0	0	0	0	0
1810	1	1	1	0	0	1	0	1	0	0	0	1	0	0	1	1	0	1	0	0	0	0	1	0	0	1	1	0	1	0	0	0	0	1	0	1	0	0	0	0	0	0
1811	1	0	1	0	0	1	0	1	0	0	1	0	0	1	0	0	0	0	0	0	0	0	0	0	0	0	0	1	1	1	0	1	0	1	0	1	0	0	0	0	0	0
1812	1	1	1	0	0	1	0	1	0	0	1	0	0	0	0	0	0	1	0	0	0	0	1	0	0	1	1	1	1	0	0	0	0	1	0	1	0	0	0	0	0	0
1813	3	0	1	0	0	1	0	1	0	0	0	0	0	0	0	0	0	1	0	0	0	0	0	0	0	0	0	1	0	0	0	0	0	1	0	1	0	0	0	0	0	0
1814	2	1	1	0	0	1	0	1	0	0	0	0	0	1	0	0	0	1	0	0	0	0	1	0	0	1	1	1	0	0	0	0	0	1	0	1	0	0	0	0	0	0
1815	2	1	1	0	0	1	0	1	0	0	1	1	0	1	1	1	0	1	0	0	0	0	1	0	0	1	1	1	0	1	0	0	0	1	0	1	0	0	0	0	0	0
1816	3	1	1	0	0	1	0	1	0	0	0	0	0	1	1	0	0	1	0	0	0	0	1	0	0	1	1	1	0	0	1	0	0	1	0	1	0	0	0	0	0	0
1817	1	1	1	0	0	1	0	1	0	0	0	0	0	0	1	0	0	0	1	0	0	0	0	1	0	0	1	1	0	1	1	0	0	1	0	0	0	0	0	0	0	0
1818	1	1	1	0	0	1	0	1	0	0	1	1	0	1	1	1	1	1	1	0	0	0	1	1	0	1	1	1	1	0	0	1	0	1	0	1	1	0	0	0	0	0
1819	1	1	1	0	0	1	0	1	0	0	1	1	1	0	1	0	0	1	0	0	0	0	1	0	0	1	1	0	1	0	0	0	1	0	0	1	0	0	0	0	0	0
1820	1	1	1	0	0	1	0	1	0	0	1	1	1	1	1	0	0	1	0	0	0	0	1	0	0	1	1	1	0	0	0	0	1	1	0	1	0	0	0	0	0	0
1821	2	0	1	0	0	0	1	0	0	0	0	0	0	0	0	0	0	0	0	0	0	0	0	0	0	0	0	1	0	0	0	0	0	1	0	1	0	0	0	0	0	0
1822	3	0	1	0	0	0	1	0	0	0	0	1	0	0	0	0	1	0	0	0	0	0	0	0	0	1	1	1	0	1	0	0	0	1	0	1	0	0	0	0	0	0
1823	2	1	1	0	0	0	1	0	0	0	0	0	0	1	1	0	0	1	0	0	0	0	1	0	0	0	0	1	0	0	0	0	0	1	0	1	0	0	0	0	0	0
1824	1	1	1	0	0	0	1	0	0	0	0	0	0	1	1	0	1	0	0	0	0	0	1	1	0	1	0	1	0	1	0	0	0	0	0	1	0	0	0	0	0	0
1825	3	1	1	0	0	0	1	0	0	0	1	1	0	0	0	0	0	1	0	0	0	0	0	0	0	0	1	1	1	1	0	0	0	1	0	1	0	0	0	0	0	0
1826	1	1	1	0	0	0	1	0	0	0	1	1	0	1	1	0	0	0	0	0	0	1	1	1	0	1	1	1	0	0	0	0	0	0	0	1	0	0	0	0	0	0
1827	2	0	1	0	0	0	1	0	0	0	1	0	0	0	1	0	0	0	0	0	0	0	0	0	0	0	0	1	1	1	0	0	1	1	0	1	0	0	0	0	0	0
1828	1	1	1	0	0	0	1	0	0	0	1	0	0	0	0	0	0	1	0	0	0	0	0	0	0	1	1	1	0	1	0	0	0	1	0	1	0	0	0	0	3	1
1829	2	0	1	0	0	0	1	0	0	1	1	0	1	0	1	0	0	1	0	0	0	0	0	0	0	0	1	1	0	0	0	0	1	1	0	1	0	0	0	0	0	0
1830	3	1	1	0	0	0	1	1	0	0	0	0	0	1	1	0	1	1	0	0	0	0	1	0	1	1	1	1	0	0	0	0	1	1	0	1	0	1	1	1	6	1
1831	3	1	1	0	0	0	1	1	0	0	1	1	0	0	1	0	0	1	0	0	0	0	0	0	0	0	1	1	0	0	0	0	0	1	0	1	0	0	1	0	4	1
1832	1	1	1	0	0	0	1	1	0	0	1	1	0	0	1	0	0	1	0	0	0	0	1	0	0	1	1	1	0	1	0	0	1	1	0	1	0	0	1	0	2	1
1833	1	1	1	0	0	0	1	1	0	0	0	0	0	0	1	0	0	1	0	0	0	0	1	0	0	1	1	1	1	0	0	0	0	1	0	1	0	1	0	1	6	1
1834	1	1	1	0	0	0	1	1	0	0	0	0	0	1	1	0	0	1	0	0	0	0	1	1	0	1	1	0	1	0	0	0	0	1	0	1	0	0	0	0	0	0
1835	1	0	1	0	0	0	1	1	0	0	1	1	0	1	1	0	0	1	0	0	0	0	1	0	0	0	1	1	0	0	0	0	0	1	0	1	0	0	0	0	0	0
1836	1	0	1	0	0	0	1	1	0	0	1	0	0	1	1	0	0	0	0	0	0	0	1	0	0	0	0	0	1	1	0	0	1	1	0	1	0	0	0	0	0	0
1837	3	1	1	0	0	0	1	1	0	0	0	0	0	1	1	0	1	0	0	0	0	0	1	1	1	0	1	1	1	1	0	1	0	1	0	1	1	0	0	0	0	0
1838	2	0	1	0	0	0	1	1	0	0	1	0	0	1	1	1	0	1	0	0	0	0	0	0	0	0	1	1	0	0	0	0	0	1	0	1	0	0	0	0	0	0
1839	1	0	1	0	0	0	1	1	0	0	1	0	0	0	1	0	1	0	0	0	0	0	0	0	0	1	1	1	0	1	0	0	0	0	0	0	0	0	0	0	0	0
1840	1	1	1	0	0	0	1	1	0	0	0	0	0	1	1	0	0	1	0	0	0	0	0	0	0	1	1	0	1	0	0	0	0	1	0	1	0	0	0	0	0	0
1841	1	1	1	0	0	0	1	1	1	1	1	1	0	1	1	0	0	1	0	0	0	0	1	0	0	1	1	1	0	0	0	0	0	1	0	1	0	0	0	0	0	0
1842	1	0	1	0	0	0	1	1	0	0	1	1	0	1	1	1	0	0	0	0	0	0	1	0	0	1	1	1	0	0	0	0	0	0	0	1	0	0	0	0	0	0
1843	1	1	1	0	0	0	1	1	0	1	1	0	0	0	1	0	0	1	0	0	0	0	1	1	1	0	1	1	1	1	0	0	1	1	0	1	0	0	0	0	0	0
1844	1	1	1	0	0	0	1	1	0	0	0	0	0	0	0	0	0	1	0	0	0	0	0	0	0	1	1	1	1	0	0	0	0	1	0	1	0	0	0	0	0	0
1845	1	1	1	0	0	0	1	1	0	0	1	0	0	1	1	1	0	1	0	0	0	0	1	0	0	1	1	0	1	0	0	0	1	1	0	1	0	0	0	0	0	0
1846	1	1	1	0	0	0	1	1	0	0	1	1	0	0	1	1	0	0	0	0	1	0	1	0	0	1	1	1	1	1	0	0	0	1	0	1	0	0	0	0	0	0
1847	1	1	1	0	0	0	1	1	0	0	1	0	0	1	1	0	0	1	0	0	0	0	1	0	0	1	0	1	0	0	0	0	0	1	0	1	0	0	0	0	0	0
1848	3	1	1	0	0	0	1	1	0	0	1	1	0	1	1	1	0	1	0	0	0	0	1	0	0	1	1	1	0	0	0	0	0	1	0	1	0	0	0	0	0	0
1849	3	1	1	0	0	0	1	1	0	0	0	0	0	0	0	0	0	1	0	0	0	0	1	0	0	1	1	1	0	0	0	0	0	1	0	1	1	0	0	0	0	0
1850	3	0	1	0	0	0	1	1	0	0	0	0	0	0	0	0	0	0	0	0	0	0	0	0	0	0	0	1	0	1	0	0	0	1	0	1	0	0	0	0	0	0
1851	2	1	1	0	0	0	1	1	0	0	1	1	0	1	0	1	0	1	0	0	0	0	1	0	0	1	1	1	0	1	0	0	0	1	0	1	0	0	0	0	0	0
1852	2	0	1	0	0	0	1	1	0	0	1	1	0	0	1	0	1	1	1	0	0	0	1	1	1	1	1	1	0	1	0	0	0	1	1	1	0	0	0	0	0	0
1853	1	1	1	0	0	0	1	1	0	0	1	1	0	1	1	1	0	1	0	0	0	0	1	0	0	1	1	0	1	1	1	0	0	1	0	1	0	0	0	0	0	0
1854	1	1	1	0	0	0	1	1	0	1	1	1	0	0	1	0	0	1	0	0	0	0	1	0	0	1	1	1	1	1	0	0	1	1	0	1	0	0	0	0	0	0
1855	2	1	1	0	0	0	0	0	0	0	0	1	1	0	1	0	0	1	0	0	0	0	0	0	0	1	1	1	1	1	1	0	1	1	0	1	0	0	0	0	0	0
1856	1	1	1	0	0	0	0	0	0	0	0	1	1	1	1	1	0	0	0	1	0	0	1	1	0	1	1	0	1	1	0	0	0	1	0	1	0	0	0	0	0	0
1857	2	0	1	0	0	0	0	0	0	0	0	1	0	0	0	0	0	1	0	0	0	0	1	0	0	1	1	1	0	0	0	0	0	1	0	1	0	1	1	0	6	1
1858	1	0	1	0	0	0	0	0	0	0	0	0	0	0	1	0	0	0	0	0	0	0	0	0	0	0	0	1	0	0	0	0	0	1	0	0	0	0	0	0	0	0
1859	2	0	1	0	0	0	0	0	0	0	0	0	0	0	1	0	0	0	0	0	0	0	1	0	0	0	0	1	0	0	0	0	0	0	0	0	0	0	0	0	0	0
1860	3	1	1	0	0	0	0	0	0	0	0	0	0	1	1	0	1	1	0	0	0	0	1	0	0	0	0	0	1	1	1	0	0	1	1	1	0	0	0	0	0	0
1861	2	0	1	0	0	0	0	0	0	0	0	0	0	0	1	0	0	1	0	0	0	0	1	0	0	1	1	1	1	0	0	0	0	1	0	1	0	0	0	0	0	0
1862	1	1	1	0	0	0	0	0	0	0	0	0	0	0	1	0	0	1	0	0	0	0	1	1	0	0	1	0	1	0	0	0	0	1	0	1	0	0	0	0	0	0
1863	1	0	1	0	0	0	0	0	0	0	0	0	0	0	1	0	0	1	0	0	0	0	1	0	0	1	1	1	0	0	0	0	0	1	0	1	0	0	0	0	0	0
1864	3	1	1	0	0	0	0	0	0	0	0	0	0	0	1	0	0	1	0	0	0	0	1	0	0	1	1	1	0	1	0	0	0	1	0	1	0	0	0	0	0	0
1865	1	1	1	0	0	0	0	0	0	0	1	0	1	0	1	0	0	0	1	0	0	0	1	1	0	0	1	1	0	0	0	0	1	1	0	1	1	0	0	0	0	0
1866	1	1	1	0	0	0	0	0	0	0	1	0	1	1	1	0	0	1	0	0	0	0	1	0	0	1	1	1	0	0	1	0	0	1	0	1	0	0	0	0	0	0
1867	1	0	1	0	0	0	0	0	0	0	1	0	1	1	0	0	0	0	0	0	0	0	0	0	0	0	0	1	0	1	0	0	0	1	0	1	0	0	0	0	0	0
1868	1	1	1	0	0	0	0	0	0	0	1	0	0	0	0	0	0	0	0	0	0	0	0	0	0	1	1	1	0	0	0	0	0	0	1	0	0	0	0	0	1	1
1869	1	0	1	0	0	0	0	0	0	0	1	0	0	0	0	0	0	0	0	0	0	0	0	0	0	1	1	1	0	0	0	0	0	1	0	1	0	0	0	0	0	0
1870	3	1	1	0	0	0	0	0	0	0	1	1	1	1	1	1	0	1	0	0	0	0	1	0	0	1	1	1	1	1	0	0	1	1	0	1	0	0	0	0	3	1
1871	1	1	1	0	0	0	0	0	0	0	1	1	1	0	1	0	1	1	0	0	0	0	1	1	0	0	1	1	1	1	0	1	0	1	0	1	0	0	0	1	1	1
1872	1	0	1	0	0	0	0	0	0	0	1	1	1	0	0	0	0	0	0	0	0	0	0	0	0	0	1	1	0	1	1	0	0	1	0	1	0	0	0	1	3	1
1873	3	1	1	0	0	0	0	0	0	0	1	1	0	1	1	0	0	1	0	0	0	0	1	0	1	1	1	1	1	1	0	0	1	1	0	1	0	0	0	0	1	1
1874	1	1	1	0	0	0	0	0	0	0	1	1	0	0	1	0	0	1	0	0	0	0	1	0	0	0	0	1	0	1	0	0	0	1	0	1	0	1	0	1	5	1
1875	1	1	1	0	0	0	0	0	0	0	1	1	0	0	1	0	0	1	0	0	0	0	1	0	0	1	1	0	1	0	0	0	0	1	0	1	0	0	1	0	1	1
1876	2	1	1	0	0	0	0	0	0	0	1	1	0	0	1	0	1	1	0	0	0	0	1	0	0	1	1	1	0	0	0	0	0	0	0	1	0	0	1	1	6	1
1877	1	1	1	0	0	0	0	0	0	0	1	1	0	0	1	0	1	1	0	0	0	0	0	0	0	1	1	1	1	0	0	0	0	0	0	1	0	0	0	0	0	0
1878	3	0	1	0	0	0	0	0	0	0	1	1	0	0	1	0	0	0	0	0	0	0	1	0	0	1	1	1	0	0	0	1	0	1	0	1	0	0	0	0	0	0
1879	1	0	1	0	0	0	0	0	0	0	1	0	0	0	1	0	0	0	0	0	0	0	0	0	0	0	0	1	0	0	0	0	0	1	0	1	0	0	0	0	0	0
1880	2	1	1	0	0	0	0	0	0	0	1	0	0	0	1	1	0	0	0	0	0	0	0	0	0	1	1	1	0	1	0	0	1	1	0	1	0	0	0	0	0	0
1881	1	0	1	0	0	0	0	0	0	0	1	0	0	1	1	0	0	1	0	0	0	0	1	0	0	1	1	1	0	0	0	0	0	1	0	1	0	1	0	0	2	1
1882	1	1	1	0	0	0	0	0	0	0	1	0	0	1	1	1	0	0	0	0	0	0	1	0	0	1	1	1	0	0	0	0	0	1	0	1	0	0	1	0	2	1
1883	1	1	1	0	0	0	0	0	0	0	1	0	0	1	1	1	0	1	0	0	0	0	0	0	0	1	1	1	0	0	0	0	0	1	0	1	0	0	0	0	0	0
1884	1	1	1	0	0	0	0	0	0	0	1	0	0	1	1	0	0	1	0	0	0	0	1	0	0	1	1	1	1	0	0	0	0	1	0	1	0	0	0	0	0	0
1885	3	0	1	0	0	0	0	0	0	0	1	0	0	1	1	0	0	1	0	0	0	0	1	0	0	1	1	1	0	0	0	0	0	0	0	1	0	0	0	0	0	0
1886	1	0	1	0	0	0	0	0	0	0	1	0	0	1	1	0	1	0	0	0	0	0	1	0	0	1	1	1	0	1	0	0	0	1	0	1	0	0	0	0	0	0
1887	1	1	1	0	0	0	0	0	0	0	1	0	0	0	1	0	0	1	0	0	0	0	1	0	1	0	1	1	0	1	1	0	0	1	0	1	0	0	0	0	0	0
1888	2	1	1	0	0	0	0	0	0	0	1	0	0	0	1	0	0	1	0	0	0	0	1	0	0	0	1	1	0	0	0	0	0	0	0	1	0	0	0	0	0	0
1889	1	0	1	0	0	0	0	0	0	0	1	0	0	0	1	0	0	1	0	0	0	0	1	0	0	0	0	0	1	0	0	0	0	1	0	1	0	0	0	0	0	0
1890	3	0	1	0	0	0	0	0	0	0	1	0	0	0	0	0	0	0	0	0	0	0	0	0	0	0	1	1	1	1	0	0	1	0	0	1	1	0	0	0	0	0
1891	1	0	1	0	0	0	0	0	0	0	1	0	0	1	0	0	0	1	0	0	0	0	1	0	0	0	1	1	0	0	0	0	0	0	0	1	0	0	0	0	3	1
1892	1	1	1	0	0	0	0	0	0	0	1	0	0	0	0	0	0	1	0	0	0	0	1	0	0	1	1	1	0	0	0	0	0	1	0	1	0	0	0	0	0	0
1893	2	0	1	0	0	0	0	0	0	0	1	0	0	0	0	0	1	1	0	0	0	0	0	0	0	1	1	1	1	0	0	0	0	0	0	1	0	0	0	0	0	0
1894	1	1	1	0	0	0	0	0	1	0	0	1	0	1	1	0	0	0	0	0	0	0	1	0	0	1	1	0	1	1	0	1	0	1	0	1	0	0	0	0	0	0
1895	3	0	1	0	0	0	0	0	1	0	0	0	0	0	1	0	0	1	0	0	0	0	0	0	0	1	0	1	0	0	0	0	0	1	0	1	0	0	0	0	0	0
1896	1	0	1	0	0	0	0	0	1	0	1	0	0	1	1	0	1	1	0	0	0	0	1	0	0	1	1	1	0	1	0	0	0	1	0	1	1	0	0	0	1	1
1897	1	1	1	0	0	0	0	0	1	1	1	1	1	1	1	1	0	1	0	0	0	0	1	1	0	1	1	0	1	0	0	0	0	1	0	0	0	0	0	0	0	0
1898	1	1	1	0	0	0	0	0	1	1	0	0	0	0	1	0	1	1	0	0	0	0	1	1	0	1	1	1	0	1	0	0	0	1	0	1	0	0	0	0	0	0
1899	2	1	1	0	0	0	0	0	0	0	0	0	0	1	0	0	0	1	0	0	0	0	0	0	0	1	1	1	0	0	0	0	0	1	0	1	0	1	0	0	3	1
1900	3	1	1	0	1	1	1	1	0	0	0	1	0	1	1	0	0	0	1	0	0	0	0	1	0	0	1	1	0	1	0	0	1	1	0	1	0	0	1	0	2	1
1901	3	1	1	0	1	1	1	0	0	0	1	0	0	0	1	0	0	0	0	0	0	0	1	1	0	1	1	1	1	1	0	1	0	1	0	1	0	0	0	0	2	1
1902	3	0	1	0	1	1	0	1	0	0	1	0	0	0	0	0	0	1	0	0	0	0	0	0	1	0	1	1	0	1	0	0	1	1	0	1	0	0	0	0	1	1
1903	3	0	1	0	1	1	0	0	0	0	1	0	0	1	1	0	0	1	0	0	0	0	1	0	0	1	1	0	1	0	1	0	0	1	0	1	0	0	0	0	1	1
1904	3	0	1	0	1	1	1	1	0	0	1	1	1	1	0	0	0	1	0	0	0	0	0	1	0	0	0	1	0	1	0	0	0	1	0	1	0	0	0	0	2	1
1905	1	1	1	0	1	1	1	1	0	0	1	0	0	0	1	1	0	1	0	0	0	0	1	0	0	1	1	1	0	1	0	0	0	1	0	1	1	0	0	0	1	1
1906	1	0	1	0	1	1	0	0	0	0	0	0	0	0	1	0	0	1	0	0	0	0	1	0	0	1	1	1	0	0	0	0	0	1	0	1	0	0	1	0	1	1
1907	1	1	1	0	1	1	0	1	0	0	1	1	0	0	0	0	0	1	0	0	0	0	1	1	0	0	1	1	0	1	0	1	0	1	0	1	0	0	1	0	1	1
1908	1	1	1	0	1	1	1	1	0	0	1	0	0	1	1	1	0	0	1	0	0	0	1	1	0	0	1	1	1	0	0	0	0	1	0	1	0	0	1	1	3	1
1909	1	0	1	0	1	1	1	1	0	0	1	1	0	1	1	0	1	0	0	0	0	1	0	1	0	0	1	0	1	1	0	0	0	1	0	1	0	0	0	0	1	1
1910	1	0	1	0	1	1	1	1	0	0	1	1	0	1	1	1	1	0	0	0	0	0	1	1	0	1	1	1	1	0	0	0	0	1	0	1	0	1	1	0	3	1
1911	1	1	1	0	1	1	1	1	0	0	1	1	0	1	1	0	0	1	0	0	0	0	1	1	0	0	1	1	0	1	0	0	1	1	0	1	0	0	0	1	4	1
1912	1	1	1	0	0	1	1	1	0	1	0	1	1	1	1	1	0	1	0	0	0	0	1	0	0	1	1	1	0	0	0	0	0	1	0	1	0	0	1	0	3	1
1913	1	1	1	0	1	1	1	1	0	0	1	1	0	0	1	1	1	1	0	0	0	0	1	1	0	1	1	1	0	1	0	0	1	1	0	1	1	1	0	1	4	1
1914	1	1	1	0	1	1	1	1	0	0	1	1	0	1	1	1	0	1	0	0	0	0	1	1	0	1	1	1	1	0	0	0	1	1	0	1	0	1	1	1	6	1
1915	1	1	1	0	1	1	1	1	0	0	0	0	0	1	1	1	0	1	0	0	0	0	1	0	0	1	1	1	0	0	0	0	0	1	0	1	0	1	1	1	6	1
1916	1	1	1	0	1	1	0	1	1	1	1	1	0	1	1	1	0	1	0	0	0	0	0	0	0	1	1	1	0	0	0	0	0	1	0	1	0	0	0	0	2	1
1917	1	1	1	0	1	1	1	1	0	0	1	1	1	1	1	0	0	1	0	0	0	0	1	0	0	1	0	1	1	0	0	0	0	0	0	1	0	0	1	1	3	1
1918	3	1	1	0	1	1	1	1	0	0	1	0	0	1	1	1	1	0	0	0	0	0	1	0	0	1	1	0	1	0	0	0	1	1	0	1	0	0	1	1	6	1
1919	3	1	1	0	1	1	1	0	0	0	1	1	0	1	0	1	0	1	0	0	0	0	1	0	0	0	1	0	1	0	0	0	0	1	0	1	0	0	0	0	0	0
1920	3	1	1	0	1	1	1	1	0	0	1	1	1	1	1	0	0	1	0	0	0	0	1	0	0	1	1	1	0	0	0	0	0	1	0	1	0	0	0	0	0	0
1921	2	1	1	0	1	1	1	1	0	1	1	1	0	1	1	1	0	0	0	0	0	0	1	0	0	1	1	0	1	1	0	0	1	1	0	1	0	0	0	0	0	0
1922	2	1	1	0	1	1	0	1	0	0	1	0	0	0	1	0	0	1	0	0	0	0	1	0	0	1	1	1	0	0	0	0	0	1	0	1	1	0	0	0	0	0
1923	2	1	1	0	1	1	1	1	0	0	1	1	1	1	1	1	0	1	0	0	0	0	1	1	0	0	1	1	1	1	0	0	0	1	0	1	0	0	0	0	0	0
1924	2	1	1	0	1	1	1	1	0	0	0	0	0	1	1	0	0	1	0	0	0	0	1	0	0	1	1	0	1	1	0	0	1	1	0	1	0	0	0	0	0	0
1925	2	1	1	0	1	1	1	1	0	0	0	0	0	1	0	0	0	0	0	0	0	0	1	0	0	1	1	1	0	1	0	1	0	1	0	1	0	0	0	0	0	0
1926	2	1	1	0	1	1	1	1	0	0	1	1	0	0	1	0	0	1	0	0	0	0	1	0	0	1	1	0	1	1	0	0	0	1	0	1	0	0	0	0	0	0
1927	2	1	1	0	1	1	1	1	0	1	1	1	0	1	1	0	0	1	0	0	0	0	1	1	0	0	1	1	0	0	0	1	1	1	0	1	0	0	0	0	0	0
1928	2	1	1	0	1	1	1	1	0	0	1	1	0	1	1	1	0	1	0	0	0	0	1	1	0	0	1	1	1	1	0	0	1	1	0	1	0	0	0	0	0	0
1929	2	1	1	0	1	1	1	0	0	0	1	1	0	1	1	1	1	0	0	0	0	0	0	0	0	1	1	1	0	1	0	1	0	1	0	1	0	0	0	0	0	0
1930	1	0	1	0	1	1	1	0	0	0	1	0	0	1	1	0	0	0	0	0	0	1	1	0	0	0	1	1	0	0	0	0	0	1	0	1	0	0	0	0	0	0
1931	1	1	1	0	1	1	1	1	1	1	1	1	0	1	1	0	0	1	0	0	0	0	1	1	0	1	1	1	0	1	0	1	0	1	1	1	0	0	0	0	0	0
1932	1	1	1	0	1	1	1	1	0	0	1	1	0	1	1	1	1	0	0	0	0	0	1	0	0	1	1	1	0	0	0	0	0	1	0	1	0	0	0	0	0	0
1933	1	1	1	0	1	1	1	1	0	0	1	0	0	0	1	1	0	1	0	0	0	0	1	0	0	1	1	0	1	1	0	0	0	1	0	1	0	0	0	0	0	0
1934	1	0	1	0	1	1	1	1	0	0	1	1	0	1	1	0	0	0	0	0	0	0	1	1	0	1	1	1	0	0	0	0	0	1	0	1	0	0	0	0	0	0
1935	1	1	1	0	1	1	1	1	0	0	1	1	0	1	1	1	0	1	0	1	0	0	1	0	0	1	1	1	0	1	0	0	0	1	0	1	0	0	0	0	0	0
1936	1	1	1	0	1	1	0	1	1	1	0	1	0	1	1	1	1	0	0	0	0	0	0	1	0	0	1	1	0	1	0	0	1	1	0	1	0	0	0	0	0	0
1937	1	1	1	0	1	1	1	1	0	0	1	1	1	1	1	1	1	1	0	0	1	0	1	1	0	0	1	1	1	1	0	0	0	1	0	1	1	0	0	0	0	0
1938	1	1	1	0	1	1	0	1	0	0	1	0	0	0	1	0	0	0	0	0	0	0	0	0	0	1	1	1	1	0	0	0	0	1	0	1	0	0	0	0	0	0
1939	1	0	1	0	1	1	1	0	0	0	1	0	0	1	1	1	0	1	0	0	0	0	0	0	0	1	1	1	1	0	1	0	0	1	0	1	0	0	0	0	0	0
1940	1	0	1	0	1	1	1	1	0	0	1	1	0	1	1	1	0	1	0	0	0	0	1	0	0	1	1	0	1	1	0	1	0	1	0	1	0	0	0	0	0	0
1941	1	1	1	0	1	1	1	1	0	0	1	1	0	1	1	1	1	1	0	0	1	0	1	1	0	1	1	1	1	0	0	0	0	1	0	1	1	0	0	0	0	0
1942	1	1	1	0	1	1	1	1	0	0	1	0	0	1	1	1	0	1	0	0	0	0	1	1	0	1	1	0	1	0	0	0	1	1	0	1	0	0	0	0	0	0
1943	1	1	1	0	1	1	1	1	0	0	1	1	0	1	1	1	1	1	0	0	0	0	1	0	0	1	1	1	1	0	0	0	1	1	0	1	0	0	0	0	0	0
1944	1	1	1	0	1	1	1	1	0	1	1	1	0	1	1	0	0	1	0	0	0	0	1	1	0	0	1	1	0	0	0	0	0	1	1	1	1	0	0	0	0	0
1945	1	1	1	0	1	1	1	1	0	0	0	0	0	1	1	1	1	0	0	0	0	0	0	0	0	1	1	1	0	0	0	0	0	1	0	1	0	0	0	0	0	0
1946	1	0	1	0	1	1	1	1	0	0	1	0	0	1	1	1	0	0	1	0	0	0	1	1	1	0	1	0	1	0	0	0	1	1	0	1	0	0	0	0	0	0
1947	1	1	1	0	1	1	1	1	0	0	1	1	0	1	1	0	1	1	0	0	1	0	1	1	0	0	1	1	0	0	0	0	1	1	0	1	0	0	0	0	0	0
1948	1	1	1	0	1	1	1	1	1	1	1	1	0	1	1	1	0	1	0	0	0	0	1	1	1	0	0	1	0	0	0	0	0	1	0	1	0	0	0	0	0	0
1949	1	0	1	0	1	1	0	1	0	0	0	1	0	1	1	0	0	1	0	0	0	0	0	0	0	1	1	1	1	1	0	0	1	1	0	1	0	0	0	0	0	0
1950	2	1	1	0	1	1	1	1	0	0	1	1	0	0	1	0	0	1	0	0	0	0	0	0	0	0	1	1	1	1	0	0	0	1	0	1	0	0	0	0	0	0
1951	2	1	1	0	1	1	0	1	0	0	1	1	0	1	1	1	0	1	0	0	0	0	1	0	0	1	1	1	0	1	0	1	0	1	0	1	0	0	0	0	0	0
1952	2	1	1	0	1	1	1	1	0	0	1	1	0	1	1	1	1	0	0	0	0	0	1	1	0	0	1	1	0	0	0	0	0	1	0	1	0	0	0	0	0	0
1953	2	1	1	0	1	1	1	1	0	0	1	1	0	1	1	0	0	1	0	0	0	0	1	1	0	1	1	1	1	1	0	1	0	1	0	1	0	0	0	0	0	0
1954	2	1	1	0	1	1	1	1	0	0	1	1	0	0	1	0	0	1	0	0	0	0	0	0	0	0	1	99	99	99	99	99	99	99	99	99	99	0	0	0	0	0
1955	2	1	1	0	1	1	1	1	0	0	1	1	0	1	1	0	0	1	0	0	0	0	1	0	0	1	1	1	1	0	0	0	0	1	0	1	0	0	0	0	0	0
1956	2	1	1	0	1	0	1	1	1	1	1	1	0	1	1	1	0	1	0	0	0	0	1	0	0	1	1	1	0	0	0	1	0	1	0	1	0	0	0	0	0	0
1957	1	1	1	0	1	1	1	1	1	1	1	1	0	0	1	0	0	1	0	0	0	0	0	0	0	1	1	0	1	1	1	0	0	1	0	1	0	0	0	0	0	0
1958	1	1	1	0	1	1	1	1	1	1	1	1	1	1	1	1	0	1	0	0	0	0	1	1	0	0	1	1	1	1	0	1	0	1	0	1	1	0	0	0	0	0
1959	1	1	1	0	1	1	0	1	0	0	1	1	0	1	1	0	0	1	0	0	0	0	1	0	0	1	1	1	0	0	0	0	0	1	0	1	0	0	0	0	0	0
1960	1	0	1	0	1	1	1	1	1	0	1	1	0	1	1	1	0	0	0	0	0	0	1	0	0	0	1	1	0	0	0	0	0	1	0	1	0	0	0	0	0	0
1961	1	0	1	0	1	1	0	1	0	0	1	0	0	1	1	0	0	1	0	0	0	0	1	0	0	1	1	0	1	1	1	0	0	1	0	1	0	0	0	0	0	0
1962	1	1	1	0	1	1	1	0	0	0	1	0	0	1	1	0	0	1	0	0	0	0	1	1	0	1	1	1	0	1	0	0	0	1	0	1	0	0	0	0	0	0
1963	1	0	1	0	1	1	1	0	0	0	0	1	0	1	1	1	0	1	0	0	0	0	1	1	0	1	1	0	1	1	1	0	0	1	0	1	0	0	0	0	0	0
1964	1	1	1	0	1	1	1	1	0	0	1	0	0	1	0	1	1	1	0	0	0	0	0	0	0	1	1	1	1	1	0	0	1	1	0	1	0	0	0	0	0	0
1965	1	1	1	0	1	1	1	1	0	0	1	1	0	0	1	1	0	1	0	0	0	0	1	0	0	1	1	1	0	0	0	0	0	1	0	1	0	0	0	0	0	0
1966	1	1	1	0	1	1	1	1	0	0	1	1	0	1	1	1	0	0	1	0	0	0	1	1	0	1	1	1	1	1	1	0	0	1	1	1	0	0	0	0	0	0
1967	1	1	1	0	1	1	1	1	0	0	1	1	0	1	1	0	0	1	0	0	0	0	1	0	0	1	1	1	0	1	0	0	0	1	0	1	0	0	0	0	0	0
1968	1	1	1	0	1	1	1	1	0	0	1	1	1	0	1	0	1	1	0	0	0	0	1	0	0	1	1	1	0	1	0	0	1	1	0	1	0	0	0	0	0	0
1969	1	1	1	0	1	1	1	0	0	0	1	1	0	0	1	1	0	1	0	0	0	0	1	0	0	0	1	1	0	0	0	0	0	1	0	0	0	0	0	0	0	0
1970	1	1	1	0	1	1	1	0	0	0	1	1	0	1	1	0	0	1	0	0	0	0	1	0	0	1	1	1	0	0	0	0	0	1	0	1	0	0	0	0	0	0
1971	1	1	1	0	1	1	1	1	0	0	1	1	0	0	1	0	0	1	1	0	0	0	0	0	1	1	1	1	0	0	1	1	0	1	0	1	0	0	0	0	0	0
1972	1	1	1	0	1	1	1	1	0	0	0	1	0	1	1	0	0	1	0	0	0	0	1	0	0	1	1	1	0	1	0	0	1	1	0	1	0	0	0	0	0	0
1973	3	0	1	0	1	1	1	1	0	0	1	0	0	1	1	0	0	1	0	0	0	0	1	0	0	1	1	1	0	1	0	0	1	1	0	1	0	0	0	0	0	0
1974	3	1	1	0	1	1	1	1	0	0	1	1	0	1	1	0	0	0	0	0	0	0	1	1	0	0	1	1	0	0	0	0	0	1	0	1	0	0	0	0	0	0
1975	3	1	1	0	1	1	1	1	1	0	0	1	0	1	1	1	0	1	0	0	0	0	1	0	0	1	1	1	0	1	0	1	0	1	0	1	1	0	0	0	0	0
1976	3	1	1	0	1	1	1	0	0	0	1	0	0	1	1	0	0	1	0	0	0	0	1	0	0	1	1	0	1	1	0	0	0	1	0	1	0	0	0	0	0	0
1977	3	1	1	0	1	1	1	1	0	0	0	0	0	0	1	0	0	1	0	0	0	0	1	0	0	1	1	1	0	0	0	0	0	1	0	1	0	0	0	0	0	0
1978	3	1	1	0	1	1	0	1	0	0	1	1	0	0	1	0	0	0	0	0	0	0	1	0	0	1	1	1	0	0	0	0	0	1	0	1	0	0	0	0	0	0
1979	3	1	1	0	1	1	1	1	0	0	1	0	0	1	1	0	0	1	0	0	0	0	1	0	0	1	1	0	1	0	0	0	0	1	0	1	0	0	0	0	0	0
1980	3	1	1	0	1	1	1	1	0	0	1	1	1	0	1	1	0	1	0	0	0	0	1	0	0	1	1	1	1	0	0	0	0	1	0	1	0	0	0	0	0	0
1981	3	0	1	0	1	1	1	1	0	0	0	0	0	1	1	0	1	0	0	0	0	0	1	0	0	0	1	1	0	1	1	0	0	1	0	1	0	0	0	0	0	0
1982	2	1	1	0	1	1	1	1	0	0	0	1	0	1	1	0	0	1	0	0	0	0	1	0	1	0	1	1	0	0	0	0	0	1	0	1	0	0	0	0	0	0
1983	2	1	1	0	1	1	1	1	0	0	0	1	1	0	1	0	0	1	0	0	0	0	0	0	0	1	1	1	0	1	0	0	1	1	0	1	0	0	0	0	0	0
1984	2	1	1	0	1	1	1	1	0	0	0	0	0	0	1	0	0	1	0	0	0	0	1	0	0	1	1	1	0	1	0	0	0	1	0	1	1	0	0	0	0	0
1985	2	1	1	0	1	1	1	1	0	0	1	0	0	1	1	0	0	0	0	0	0	0	1	1	0	0	1	1	0	1	0	0	0	1	0	1	0	0	0	0	0	0
1986	2	1	1	0	1	1	1	1	0	0	0	0	0	0	0	0	1	1	0	0	0	1	0	1	0	1	1	1	0	1	0	0	1	1	0	1	0	0	0	0	0	0
1987	2	1	1	0	1	1	1	1	0	0	0	1	1	1	1	0	0	0	0	1	0	0	1	1	0	0	1	1	0	0	0	0	1	1	0	1	1	0	0	0	0	0
1988	3	1	1	0	1	1	0	0	0	0	1	1	0	1	1	1	0	1	0	0	0	0	1	0	0	1	1	1	0	1	0	1	0	1	0	1	0	0	0	0	0	0
1989	3	1	1	0	1	1	1	1	0	0	0	1	0	1	0	0	0	0	0	0	0	0	0	0	0	1	1	1	0	0	0	0	0	1	0	1	0	0	0	0	0	0
1990	3	1	1	0	1	1	1	0	0	0	0	1	0	0	1	0	0	1	0	0	0	0	1	0	1	0	1	1	1	1	0	0	1	1	0	1	0	0	0	0	0	0
1991	3	1	1	0	1	1	1	1	0	0	0	1	0	0	1	1	0	1	0	0	0	0	1	0	0	1	1	1	0	1	0	0	0	1	0	1	0	0	0	0	0	0
1992	3	1	1	0	1	1	0	0	0	0	1	0	1	0	0	0	1	1	0	0	0	0	1	1	1	0	1	1	0	1	1	0	0	1	0	1	0	0	0	0	0	0
1993	1	1	1	0	1	1	0	0	0	0	1	0	0	0	0	0	0	1	0	0	0	0	1	1	1	0	1	1	0	1	0	0	1	1	0	1	0	0	0	0	0	0
1994	1	1	1	0	1	1	1	1	0	1	1	1	1	1	1	1	0	0	1	0	0	0	1	1	0	1	1	0	1	1	1	1	0	1	0	1	0	0	0	0	0	0
1995	1	1	1	0	1	1	1	1	1	1	1	1	0	1	1	1	0	1	0	0	0	0	1	1	0	0	1	1	0	0	0	0	1	1	0	1	0	0	0	0	0	0
1996	1	0	1	0	1	1	0	1	1	1	1	1	0	1	1	0	0	1	0	0	0	0	1	1	0	0	1	0	1	1	0	0	1	1	0	1	0	0	0	0	0	0
1997	1	1	1	0	1	1	1	1	0	0	0	1	0	1	1	0	0	1	0	0	0	0	1	0	0	1	1	1	0	0	0	0	0	1	0	1	0	0	0	0	0	0
1998	1	0	1	0	1	1	1	0	0	0	0	1	0	1	1	1	1	0	0	0	0	0	0	0	0	0	1	1	1	1	0	1	0	0	0	1	0	0	0	0	0	0
1999	1	1	1	0	1	1	1	1	0	0	1	1	0	1	1	0	1	1	0	0	0	0	1	0	0	1	1	1	0	1	0	0	0	1	0	1	0	0	0	0	0	0
2000	1	1	1	0	1	1	0	1	0	0	1	1	0	1	1	0	0	1	0	0	0	0	1	0	0	1	1	1	0	0	0	0	0	1	0	1	0	0	0	0	0	0
[truncated: 871 more rows]
